# Supplementary material for: Arabidopsis thaliana DM2h (R8) within the Landsberg RPP1-like Resistance Locus Underlies Three Different Cases of EDS1-Conditioned Autoimmunity
Source: PLoS Genet. 2016 Apr 15;12(4):e1005990. doi: 10.1371/journal.pgen.1005990 (PMC4833295; doi:10.1371/journal.pgen.1005990)
Supplement: S1 Table — (XLSX) [file pgen.1005990.s001.xlsx]

## Sheet: dif_Col_4fold_all_selected_AGI
probe	AGI	annotation	eds1_Rpm1_6h	WT_Rps4_6h	eds1_Rps4_6h	Col_08h	Col_24h	eds1_08h	eds1_24h	PstDC3000_24h	avrRpm1_24h	HrcC_24h	Psp_24h	Col_pma_24h
245034_at	AT2G26390	serpin, putative / serine protease inhibitor, putative	1.25856	0.00374653	0.00950508	2.89532	0.536488	-0.379998	-0.340324	-0.0131848	-0.0755114	0.123743	0.0598565	0.00840333
245035_at	AT2G26400	ARD/ATARD3 (ACIREDUCTONE DIOXYGENASE); acireductone dioxygenase [iron(II)-requiring]/ heteroglycan binding / metal ion binding	2.47321	7.28419	0.256077	9.10608	9.81611	-0.0280778	0.372075	0.0443168	0.12836	0.466191	3.1335	4.76823
245076_at	AT2G23170	GH3.3; indole-3-acetic acid amido synthetase	3.59022	0	0	0	1.74471	0	0	5.08246	3.27031	1.14091	1.66646	5.69583
245092_at	AT2G40950	BZIP17; DNA binding / transcription activator/ transcription factor	0.75087	1.01637	0.362159	2.48956	1.53177	0.114191	-0.543683	-0.416461	-0.269582	0.385258	0.261519	-0.628174
245141_at	AT2G45400	BEN1; oxidoreductase, acting on CH-OH group of donors	0	0	0	-2.13459	-2.42978	-0.848069	-0.409797	-0.294639	-0.332659	-0.354029	-0.389886	-0.165933
245148_at	AT2G45220	pectinesterase family protein	8.27655	5.59815	0	9.0131	7.17689	9.8e-05	9.8e-05	3.21127	4.81967	3.54372	4.877	5.14067
245160_at	AT2G33080	leucine-rich repeat family protein	0.0724501	0	0	0	2.09043	0	0.142691	-0.107232	-0.0644556	-0.110565	-0.082571	1.60612
245175_at	AT2G47470	ATPDIL2-1/MEE30/UNE5 (PDI-LIKE 2-1); thiol-disulfide exchange intermediate	0.139012	-0.478875	-0.138692	1.07927	2.57211	-0.395492	0.261468	0.411362	0.739619	0.937742	1.04143	-0.051446
245226_at	AT3G29970	germination protein-related	0	0	0.0794338	0.0496571	0	0.00118481	0	0.159663	-0.167931	-0.198512	-0.142532	-0.0229507
245228_at	AT3G29810	COBL2 (COBRA-LIKE PROTEIN 2 PRECURSOR)	-0.390189	-1.12734	-0.564213	-2.56639	-0.579723	-2.09449	-1.32217	0.762825	1.26947	-0.129606	0.922446	1.25057
245250_at	AT4G17490	ATERF6 (ETHYLENE RESPONSIVE ELEMENT BINDING FACTOR 6); DNA binding / transcription factor	2.49928	1.52796	0	0.626278	-0.0595785	0.821955	-0.0120038	-0.379658	0.769328	-0.460096	-0.278106	-0.699834
245257_at	AT4G14640	CAM8 (CALMODULIN 8); calcium ion binding	0	0	0	0.128762	0.169846	0	0.00536263	-0.0459724	-0.0403106	0.0906958	-0.0911641	0.616925
245291_at	AT4G16155	dihydrolipoamide dehydrogenase 2, plastidic / lipoamide dehydrogenase 2 (PTLPD2)	-1.25683	-0.702568	0.114008	-1.41772	-3.31923	-0.259063	-0.141865	-1.83938	-0.61469	-0.64493	-1.25234	-2.12711
245293_at	AT4G16660	heat shock protein 70, putative / HSP70, putative	0.468891	-0.043498	-0.915012	2.27585	2.3326	-0.297993	-0.570173	0.0430186	0.732047	1.20921	1.31694	-0.0390387
245302_at	AT4G17695	KAN3 (KANADI 3); DNA binding / transcription factor	0.0245274	2.40775	-0.00515261	1.96839	2.81402	-0.366296	1.43275	0.121472	0.041955	0.119123	0.175328	1.89348
245304_at	AT4G15630	integral membrane family protein	-2.53141	-2.43062	-1.13285	-6.75471	-6.1347	-0.949257	-1.18343	0.274211	-0.473695	-0.729754	-1.52518	-0.244927
245317_at	AT4G15610	integral membrane family protein	2.60627	1.24747	-1.09227	4.97551	5.83577	0.181342	0.104392	2.33761	3.49783	1.83392	3.0048	2.92429
245383_at	AT4G17810	nucleic acid binding / transcription factor/ zinc ion binding	-4.38073	-2.03753	-1.09196	-4.46774	-4.67622	-0.893723	-0.454849	-1.77563	-1.47892	-1.31964	-1.41103	-1.5277
245392_at	AT4G15680	glutaredoxin family protein	-0.265169	-1.33894	-0.0399635	1.13003	1.00348	5.71965	4.68663	1.70617	1.08297	-0.0783689	-0.170201	-0.433942
245393_at	AT4G16260	glycosyl hydrolase family 17 protein	5.40519	0.732417	0	0.956164	0.23997	0.12882	0.000481155	2.64151	3.68274	-0.0438277	2.34968	3.24684
245401_at	AT4G17670	senescence-associated protein-related	1.41369	4.57223	0.201307	6.76587	5.99137	1.26432	2.12798	0.48378	-0.78008	1.29733	1.56341	0.751402
245454_at	AT4G16920	disease resistance protein (TIR-NBS-LRR class), putative	0	0	0	3.47423	3.36825	0.297502	0.272101	-0.0435556	-0.204752	-0.0643676	0.314943	0.167216
245501_at	AT4G15620	integral membrane family protein	0.186717	0.00283336	0.0113165	-2.09902	-1.81717	-0.415179	-2.33898	-0.876189	-1.19568	-1.21861	-1.38091	-0.589813
245505_at	AT4G15690	glutaredoxin family protein	0.565286	-0.259809	-0.328274	-0.182615	0.936715	4.04153	3.36855	1.06322	0.717337	-0.263484	-0.191244	0.033195
245528_at	AT4G15530	PPDK (PYRUVATE ORTHOPHOSPHATE DIKINASE); kinase/ pyruvate, phosphate dikinase	0.735142	1.91862	-0.0398785	-0.949507	2.62611	-4.21295	-0.278522	1.26033	0.936637	0.401492	0.762999	3.63566
245567_at	AT4G14630	GLP9 (GERMIN-LIKE PROTEIN 9); manganese ion binding / metal ion binding / nutrient reservoir	3.29683	0.226393	0	3.38559	5.30648	0	0	1.16574	5.02537	0.51228	5.12263	2.11589
245599_at	AT4G14220	zinc finger (C3HC4-type RING finger) family protein	3.63051	2.92432	0.199768	3.83831	3.18472	0.396197	0.894048	0.0396195	0.270428	0.774974	0.541145	1.00443
245611_at	AT4G14390	ankyrin repeat family protein	0	-0.0189164	0	0.599453	1.8203	-0.0246636	0.0895205	-0.814682	-0.225689	0.600313	0.524224	0.539894
245637_at	AT1G25230	purple acid phosphatase family protein	-0.975484	-0.0812916	-0.664653	-3.1412	-2.31788	-0.59643	-0.794939	-1.20381	-1.38833	-1.14934	-0.579408	-0.706872
245641_at	AT1G25370	similar to unknown protein [Arabidopsis thaliana] (TAIR:AT1G68340.1); similar to unnamed protein product [Vitis vinifera] (GB:CAO68084.1); contains InterPro domain Protein of unknown function DUF1639 (InterPro:IPR012438)	4.56569	2.20049	0.508107	2.23265	1.25955	0.032127	0.262104	0.734868	0.648034	0.41501	0.547947	1.23982
245657_at	AT1G56720	protein kinase family protein	0	-0.135138	0	-2.71281	-2.82453	-1.14876	-1.62757	-0.758571	-0.496782	-0.609179	-0.583627	-0.883393
245662_at	AT1G28190	similar to unknown protein [Arabidopsis thaliana] (TAIR:AT5G12340.1); similar to unknown [Picea sitchensis] (GB:ABK21062.1)	4.3332	3.76967	0.0380423	5.23382	4.43828	0.844722	0.00755501	2.70919	1.8828	1.14193	1.26203	2.44856
245690_at	AT5G04230	PAL3 (PHENYL ALANINE AMMONIA-LYASE 3); phenylalanine ammonia-lyase	-0.127726	-0.798434	-0.132838	-2.92358	-3.16969	0.173313	0.350107	-1.32318	-0.813979	-0.846651	-0.833978	-0.949552
245738_at	AT1G44130	nucellin protein, putative	3.36977	2.46106	-0.0496266	5.15452	6.49443	-0.00051898	-0.00051898	0.656134	2.06409	1.07394	3.23395	3.21764
245743_at	AT1G51080	similar to unnamed protein product [Vitis vinifera] (GB:CAO41687.1)	-2.15884	-1.93391	0.447901	-2.91928	-4.49559	1.18046	-0.771428	-1.81531	-1.44075	-1.47892	-1.4111	-1.93339
245744_at	AT1G51110	plastid-lipid associated protein PAP / fibrillin family protein	-0.731285	-0.0591119	0.715163	-1.33309	-2.38117	-0.491867	-0.0820485	-1.95529	-1.67127	-0.751379	-1.27308	-2.31317
245749_at	AT1G51090	heavy-metal-associated domain-containing protein	-1.35604	-1.22569	-0.081371	3.11638	1.51378	5.05776	1.68411	-0.137413	-0.727387	-1.30226	-0.863554	-1.0522
245755_at	AT1G35210	similar to unknown protein [Arabidopsis thaliana] (TAIR:AT1G22470.1); similar to hypothetical protein [Vitis vinifera] (GB:CAN82663.1)	3.9059	4.21213	-0.300952	6.06512	4.49542	-0.00578499	-0.00617639	0.271848	0.547674	0.288577	0.660436	1.01051
245775_at	AT1G30270	CIPK23 (CBL-INTERACTING PROTEIN KINASE 23); kinase	4.86381	5.38065	0.739217	6.33842	3.3931	-0.299577	-0.0289858	0.710977	0.876685	0.734273	1.16941	1.51054
245777_at	AT1G73540	ATNUDT21 (Arabidopsis thaliana Nudix hydrolase homolog 21); hydrolase	2.84142	1.52711	0.148872	-0.907855	0.944462	-2.29368	-0.993096	0.735103	0.801465	0.236219	0.978212	1.21915
245788_at	AT1G32120	similar to unknown protein [Arabidopsis thaliana] (TAIR:AT4G16050.1); similar to unknown protein [Arabidopsis thaliana] (TAIR:AT1G51538.1); similar to unnamed protein product [Vitis vinifera] (GB:CAO49973.1); similar to hypothetical protein [Vitis vinifera] (GB:CAN68559.1); contains InterPro domain Protein of unknown function DUF716 (InterPro:IPR006904); contains InterPro domain Protein of unknow…	3.78789	4.95937	-0.00378283	5.53432	3.30229	-0.284286	-0.0197547	0.404207	0.740234	0.923082	0.877147	1.62225
245816_at	AT1G26210	similar to unknown protein [Arabidopsis thaliana] (TAIR:AT1G68870.1)	-3.18071	-2.94657	-0.880746	-5.04681	-4.90643	-1.63542	0.797066	-0.999144	-0.741012	-0.682816	-0.864447	-1.64639
245840_at	AT1G58420	similar to unknown protein [Arabidopsis thaliana] (TAIR:AT1G10140.1); contains InterPro domain Uncharacterised conserved protein UCP031279 (InterPro:IPR016972)	1.10309	-1.09705	-0.169367	0.916598	1.99926	0.180706	0.380542	-0.356973	0.142242	0.418987	0.147193	-1.04654
245854_at	AT5G13490	AAC2 (ADP/ATP CARRIER 2); ATP:ADP antiporter/ binding	1.98142	1.23004	-0.201228	2.77002	1.67337	0.369696	-1.56491	1.87912	2.37816	1.43714	1.71212	0.683565
245866_s_at	AT1G57990;AT1G57980	[AT1G57990, ATPUP18 (Arabidopsis thaliana purine permease 18); purine transmembrane transporter];[AT1G57980, purine permease-related]	6.3665	5.66081	0.125821	6.14779	2.74328	-0.574208	-0.628684	1.30305	2.07022	-0.177158	1.32873	2.46637
245876_at	AT1G26230	chaperonin, putative	-3.44937	-1.98592	0.662393	-2.39459	-4.81297	1.0313	0.276919	-2.21328	-1.50397	-1.38226	-1.5732	-3.16999
245928_s_at	AT5G24770;AT5G24780	[AT5G24770, VSP2 (VEGETATIVE STORAGE PROTEIN 2); acid phosphatase];[AT5G24780, VSP1 (VEGETATIVE STORAGE PROTEIN 1); acid phosphatase]	-1.17502	1.48333	0.41932	-1.30334	-3.53199	2.46783	-1.43803	1.80946	1.3184	1.07947	-2.3209	-1.47995
245932_at	AT5G09290	3'(2'),5'-bisphosphate nucleotidase, putative / inositol polyphosphate 1-phosphatase, putative	-0.0582897	0.587177	0.126353	3.66126	5.47861	-0.0332711	0.185431	-0.197785	0.108082	0.158948	0.489121	2.23194
245956_s_at	AT5G42020;AT5G28540	[AT5G42020, BIP (LUMINAL BINDING PROTEIN); ATP binding];[AT5G28540, BIP1; ATP binding]	0.581089	0.131233	-0.398162	2.70083	2.7014	-0.18179	-0.189483	0.467592	0.799221	1.08105	1.2274	-0.017706
245976_at	AT5G13080	WRKY75 (WRKY DNA-BINDING PROTEIN 75); transcription factor	7.29679	4.63587	-6.2e-05	5.88837	6.31035	-0.00019991	0.00019991	3.52542	4.29755	0.959853	2.5994	4.87098
245980_at	AT5G13140	similar to unknown protein [Arabidopsis thaliana] (TAIR:AT3G26960.1); similar to unknown [Euphorbia pulcherrima] (GB:ABO43960.1); contains InterPro domain Pollen Ole e 1 allergen and extensin (InterPro:IPR006041)	-5.14655	-3.56092	-0.182118	-6.57445	-6.71892	-0.54236	-0.856886	-2.1585	-1.65828	-1.30967	-1.75969	-3.53736
246002_at	AT5G20740	invertase/pectin methylesterase inhibitor family protein	0	0	0	-1.67931	-1.94276	1.17977	-1.18037	-1.17778	-1.11998	-1.13614	-1.18567	-0.840131
246004_at	AT5G20630	GLP3 (GERMIN-LIKE PROTEIN 3); manganese ion binding / metal ion binding / nutrient reservoir	-3.42166	-4.43444	-0.700568	-5.79028	-6.18457	3.22411	-3.29935	-1.868	-1.79645	-1.19144	-0.585028	-5.47898
246012_at	AT5G10650	zinc finger (C3HC4-type RING finger) family protein	1.63877	0.772916	0.820795	0.56669	2.53682	-0.980946	-0.172487	1.97021	1.25658	0.510981	0.65639	2.74679
246034_at	AT5G08350	GRAM domain-containing protein / ABA-responsive protein-related	0	-0.000217585	-0.0884204	-4.00955	-3.99949	-2.80452	-1.34829	0.546799	0.25142	0.0249116	0.16261	0.832875
246097_at	AT5G20270	HHP1 (HEPTAHELICAL TRANSMEMBRANE PROTEIN1)	-1.13891	-1.66587	-1.09486	-5.2182	-5.3751	-3.08986	-2.12855	-1.05469	-0.790763	-1.04806	-1.51659	-0.481135
246098_at	AT5G20400	oxidoreductase, 2OG-Fe(II) oxygenase family protein	0	0.909426	0	4.79606	3.37109	0.33121	0.623978	-0.439979	-0.242567	0.712188	0.727455	0.603051
246108_at	AT5G28630	glycine-rich protein	-0.00313195	-0.0260801	-0.159474	0.031816	-0.075072	0.444113	0.8945	-0.436935	-0.588801	-0.203833	-0.298654	-0.579907
246125_at	AT5G19875	similar to unknown protein [Arabidopsis thaliana] (TAIR:AT2G31940.1); similar to hypothetical protein MtrDRAFT_AC155880g29v2 [Medicago truncatula] (GB:ABN08129.1)	-1.09331	0.580805	-0.600232	-0.482313	2.61339	-2.96891	-0.923247	-0.546718	-0.249205	1.6032	1.54949	0.724737
246133_at	AT5G20960	AAO1 (ALDEHYDE OXIDASE 1)	3.26258	2.83809	0	4.14145	4.60938	0.419393	0.720813	1.47228	1.55272	1.04622	1.40675	3.6901
246145_at	AT5G19880	peroxidase, putative	1.95375	0.213101	-0.00173314	3.74691	3.25472	-0.00353765	-0.00336165	-0.303883	0.311284	0.302079	0.75662	1.15958
246159_at	AT5G20935	similar to unnamed protein product [Vitis vinifera] (GB:CAO67410.1)	-5.61938	-3.16261	-0.160104	-5.55111	-4.50342	0.566864	-0.20959	-2.60603	-1.49724	-1.06837	-1.43846	-3.7056
246193_at	AT5G20880	transposable element gene	-0.193644	0.59007	-0.213218	1.62923	2.64717	0.040144	0.719467	0.690729	0.237821	0.20886	0.455986	2.15582
246195_at	AT4G36410	UBC17 (UBIQUITIN-CONJUGATING ENZYME 17); ubiquitin-protein ligase	-1.60778	-0.612926	1.02208	-2.35324	-3.05493	0.952513	0.179465	-1.5329	-1.16297	-0.424105	-0.344334	-0.870615
246197_at	AT4G37010	caltractin, putative / centrin, putative	1.25352	2.68978	0	3.52435	6.00322	-0.00849969	0.0813015	2.52992	2.34412	0.814772	1.54005	5.36097
246200_at	AT4G37240	similar to unknown protein [Arabidopsis thaliana] (TAIR:AT2G23690.1); similar to unnamed protein product [Vitis vinifera] (GB:CAO45438.1); similar to hypothetical protein [Vitis vinifera] (GB:CAN61825.1)	-0.837725	-1.75062	-1.70107	-1.44396	-0.812042	0.908101	1.39111	-0.681393	-0.367129	-0.507103	-0.625575	-1.13629
246214_at	AT4G36988;AT4G36990	[AT4G36988, CPuORF49 (Conserved peptide upstream open reading frame 49)];[AT4G36990, HSF4 (HEAT SHOCK FACTOR 4); DNA binding / transcription factor]	5.49855	5.78617	1.42286	4.55343	4.40172	-1.11614	2.17567	3.34935	3.40066	2.64412	3.27035	2.51975
246247_at	AT4G36640	SEC14 cytosolic factor family protein / phosphoglyceride transfer family protein	4.42289	4.01708	1.45467	0.843709	1.58803	-1.78738	-0.0100078	1.89856	1.70024	1.51069	1.38971	1.71068
246252_s_at	AT4G37070;AT4G37060	[AT4G37070, PLA IVA/PLP1; nutrient reservoir];[AT4G37060, PLA IVB/PLP5 (Patatin-like protein 5); nutrient reservoir]	0	0	0	0.00580958	0	0	0	-0.0391229	0.0512558	-0.00523404	-0.067674	0.0541653
246260_at	AT1G31820	amino acid permease family protein	-0.301331	-1.43107	-1.4597	-2.03449	2.89586	-0.9919	-0.357971	1.27939	0.865206	0.142746	0.435258	3.46178
246272_at	AT4G37150	esterase, putative	-0.630381	-0.640498	0.871656	-2.32932	4.13274	-2.53305	0.586805	2.90471	2.21653	1.50587	1.77961	5.41355
246302_at	AT3G51860	CAX3 (cation exchanger 3); cation:cation antiporter	2.1318	0.178324	-1.67826	0.113638	7.29121	0.36408	2.25628	3.25569	2.7767	0.702373	0.828999	3.78911
246340_s_at	AT3G44860;AT3G44870	[AT3G44860, FAMT (FARNESOIC ACID CARBOXYL-O-METHYLTRANSFERASE); S-adenosylmethionine-dependent methyltransferase/ farnesoic acid O-methyltransferase];[AT3G44870, S-adenosyl-L-methionine:carboxyl methyltransferase family protein]	3.00895	2.88861	0.889086	5.51173	3.34603	0.0466485	0.357899	1.48264	1.26083	1.46102	0.697864	0.594328
246366_at	AT1G51850	leucine-rich repeat protein kinase, putative	0.0193728	0.22487	0	0.0651368	0.0308075	0	0	-0.0230462	-0.0072916	4.29317	4.032	-0.602901
246368_at	AT1G51890	leucine-rich repeat protein kinase, putative	6.50495	6.00696	0.0558181	8.70353	7.36562	0.0452262	0.620928	0.483531	2.67595	3.53051	3.89885	2.76829
246373_at	AT1G51860	leucine-rich repeat protein kinase, putative	0	0	0	0.461751	4.20463	-0.0123397	0.012457	0.319358	0.812216	2.40714	3.31204	3.9003
246385_at	AT1G77390	CYCA1;2 (CYCLIN A1;2); cyclin-dependent protein kinase regulator	1.02049	0.471877	0.0171918	0.306388	0.0488181	-0.117905	-0.171784	-0.041999	-0.133873	0.106343	0.00834196	-0.247453
246401_at	AT1G57560	AtMYB50 (myb domain protein 50); DNA binding / transcription factor	4.6063	6.93258	-0.0732633	8.64087	5.2168	-0.00198847	0.23259	0.528531	0.529771	0.083764	1.27849	2.37382
246405_at	AT1G57630	disease resistance protein (TIR class), putative	7.0949	6.9523	0.86384	10.1215	9.35664	-0.167898	0.514266	3.45288	3.16422	2.06709	3.47434	2.1178
246406_at	AT1G57650	disease resistance protein (NBS-LRR class), putative	4.54862	3.94084	0.00354759	4.14885	3.40108	0	0	0.965345	0.456821	0.25206	0.490722	2.13275
246411_at	AT1G57770	amine oxidase family	-1.4681	-0.176357	0.250006	-0.281114	-1.35727	0.282967	0.922478	-1.48966	-1.03203	-0.918182	-0.784948	-0.739236
246478_at	AT5G15980	pentatricopeptide (PPR) repeat-containing protein	-0.49418	-0.017973	-0.481932	0.235369	0.670279	-0.0109925	-0.757849	-1.33498	-0.281022	0.557055	0.522619	-0.675955
246498_at	AT5G16230	acyl-(acyl-carrier-protein) desaturase, putative / stearoyl-ACP desaturase, putative	3.20918	1.80745	0.0770071	6.09125	2.82031	0.581114	0.320453	-0.217224	-0.0735154	0.0918306	0.100294	1.50052
246502_at	AT5G16240	acyl-(acyl-carrier-protein) desaturase, putative / stearoyl-ACP desaturase, putative	-0.371599	-0.228257	-0.0298754	-1.80455	-1.98574	-0.25071	1.36783	-0.762937	-0.735624	-0.298326	-0.6592	-1.1868
246524_at	AT5G15860	ATPCME (PRENYLCYSTEINE METHYLESTERASE); prenylcysteine methylesterase	-0.0353027	-0.0105536	-0.0353027	-2.33042	0.959455	-2.63792	-1.82807	0.13756	-0.207973	0.357959	0.26545	2.09842
246566_at	AT5G14940	proton-dependent oligopeptide transport (POT) family protein	-0.183196	-0.46163	-0.00949463	-3.54507	0.922053	-1.54963	1.09258	-0.51276	-0.298665	-0.0905704	0.334439	1.59614
246603_at	AT1G31690	copper ion binding	-3.64621	-1.78487	0.384745	2.29139	-0.331485	6.43576	-0.589281	-0.577675	-0.471014	-0.530421	-0.454786	-2.59778
246620_at	AT5G36220	CYP81D1 (CYTOCHROME P450 91A1); oxygen binding	3.44913	3.99505	0.884866	3.82163	3.9222	2.43328	4.49343	1.86706	1.82892	1.89439	1.12414	1.37984
246777_at	AT5G27420	zinc finger (C3HC4-type RING finger) family protein	4.74643	6.47827	-0.159837	6.45422	4.37745	0.406413	-0.022409	1.72847	2.72965	2.18431	2.37642	1.7811
246789_at	AT5G27600	LACS7 (LONG-CHAIN ACYL-COA SYNTHETASE 7)	2.17512	1.71316	0.675152	2.52171	2.53684	-0.871164	-0.25555	2.01985	1.69915	0.967607	1.15727	1.69022
246792_at	AT5G27290	similar to unknown protein [Arabidopsis thaliana] (TAIR:AT1G54680.1); similar to unknown protein [Arabidopsis thaliana] (TAIR:AT1G54680.2); similar to unnamed protein product [Vitis vinifera] (GB:CAO68604.1)	-1.94112	-1.01531	0.0174045	-1.62216	-4.47034	0.135576	0.23129	-2.82179	-1.7375	-1.01542	-1.50724	-3.41677
246821_at	AT5G26920	calmodulin binding	6.37631	6.79501	-0.0436295	9.47676	9.9417	0.178776	1.52342	2.38087	2.56998	3.1042	3.99457	1.91515
246842_at	AT5G26731	unknown protein	0.916106	0.254484	0	0.695538	2.07087	0.381773	0.145919	0.536061	0.375989	0.202016	0.402124	1.81683
246911_at	AT5G25810	TNY (TINY); DNA binding / transcription factor	-1.17532	-1.4893	-0.813534	-0.316068	-0.299144	-0.0116009	-0.00825603	-0.418173	-0.47249	-0.390226	-0.44478	-0.422351
246912_at	AT5G25820	exostosin family protein	-0.000477828	1.81017	-0.000477828	3.72945	4.28957	-0.00610651	0.0663769	0.857666	0.901174	0.432953	0.751284	2.31945
246926_at	AT5G25240	similar to NHL repeat-containing protein [Arabidopsis thaliana] (TAIR:AT5G14890.1); similar to unnamed protein product [Vitis vinifera] (GB:CAO67727.1)	-1.22887	-1.24108	-0.704178	-0.528558	-0.61537	-0.344516	-0.28412	-0.251004	-0.227963	-0.279648	-0.297121	-0.517078
246927_s_at	AT5G25260;AT5G25250	[AT5G25260, similar to unknown protein [Arabidopsis thaliana] (TAIR:AT5G25250.1); similar to unknown protein [Arabidopsis thaliana] (TAIR:AT5G64870.1); similar to unnamed protein product [Vitis vinifera] (GB:CAO44306.1); similar to hypothetical protein [Vitis vinifera] (GB:CAN77054.1); similar to 80C09_16 [Brassica rapa subsp. pekinensis] (GB:AAZ41827.1); contains domain PTHR13806:SF3 (PTHR13806:…	4.73232	6.07787	0	9.29525	8.19513	0.212655	1.2185	1.74083	2.93122	2.24844	3.70863	1.64426
246988_at	AT5G67340	armadillo/beta-catenin repeat family protein / U-box domain-containing protein	5.98779	5.78538	0.190956	7.2823	6.33085	-0.00816581	0.0310351	2.04997	3.19814	2.40754	3.29076	2.95273
247071_at	AT5G66640	LIM domain-containing protein-related	2.51443	4.16188	0.0310368	6.50403	4.91136	-0.152461	0.175103	0.258259	0.245335	0.359943	0.595898	1.99869
247105_at	AT5G66630	LIM domain-containing protein	1.2367	0.156411	0	2.24982	2.92517	-0.000138766	0.0888627	0.443319	0.387517	0.216773	0.2965	1.37823
247155_at	AT5G65750	2-oxoglutarate dehydrogenase E1 component, putative / oxoglutarate decarboxylase, putative / alpha-ketoglutaric dehydrogenase, putative	-0.125227	0.00130119	-0.123926	0.112759	2.25339	-0.415099	0.316606	0.302077	0.345547	0.152996	0.227321	0.898477
247189_at	AT5G65390	AGP7 (Arabinogalactan protein 7)	0	0	0	0	0	1.02e-14	1.02e-14	-0.679996	0.291699	-0.1955	0.108554	-0.426002
247225_at	AT5G65090	BST1/DER4/MRH3 (BRISTLED1); hydrolase	0.425325	2.00531	0.617826	2.69359	4.97742	0.00515761	0.307055	-0.211677	-0.239809	0.286326	0.843338	0.05238
247246_at	AT5G64620	C/VIF2 (CELL WALL / VACUOLAR INHIBITOR OF FRUCTOSIDASE 2); pectinesterase inhibitor	-1.96112	-2.02023	0.0245452	-1.50065	-1.78823	2.8053	0.389666	-0.707064	-0.526873	-0.400671	-0.513403	-1.76897
247278_at	AT5G64380	fructose-1,6-bisphosphatase family protein	-3.67912	-1.58148	-0.0449501	-3.49636	-4.35471	-0.186	-1.03379	-1.72389	-1.16675	-1.0678	-1.21809	-2.28833
247293_at	AT5G64510	similar to unnamed protein product [Vitis vinifera] (GB:CAO49799.1)	2.0501	2.15593	-0.177494	1.8084	0.916364	-3.28068	-2.28583	2.03738	1.81507	1.73554	1.71515	1.55274
247312_at	AT5G63970	copine-related	3.39504	2.39945	0.873116	2.13444	2.5838	-0.334839	-0.317408	2.71596	2.43682	0.115985	0.562114	4.37826
247314_at	AT5G64000	SAL2; 3'(2'),5'-bisphosphate nucleotidase/ inositol or phosphatidylinositol phosphatase	0.00232853	0.00675787	-0.191295	3.46049	3.50218	-0.00473725	1.91967	-0.562123	-0.455918	0.633037	0.187373	-0.0409273
247318_at	AT5G63990	3'(2'),5'-bisphosphate nucleotidase, putative / inositol polyphosphate 1-phosphatase, putative	0.185944	1.4123	1.1658	4.00878	4.67245	2.2668	1.04422	0.960804	1.40535	0.583288	1.25058	2.33473
247338_at	AT5G63680	pyruvate kinase, putative	1.838	1.41947	0.20165	3.52314	3.06041	0.345884	0.340924	0.885704	1.85239	1.05777	1.73433	1.97682
247345_at	AT5G63760	IBR domain-containing protein	0	0.000941966	0	1.27083	1.6344	0.421015	0.299575	0.505197	0.348649	0.679938	0.78123	0.094762
247377_at	AT5G63180	pectate lyase family protein	-3.95984	-4.28065	-0.0249287	-6.59493	-6.74881	-0.0367476	-1.39748	-4.15271	-3.10035	-1.61096	-2.26114	-4.3679
247400_at	AT5G62840	phosphoglycerate/bisphosphoglycerate mutase family protein	-2.93333	-1.47718	-0.310832	-2.46318	-4.65281	-0.146539	-0.379893	-1.93022	-1.08641	-1.04157	-1.31888	-2.89101
247478_at	AT5G62360	invertase/pectin methylesterase inhibitor family protein	-4.7091	-2.52594	0.24877	0.0307641	-0.148293	7.55879	0.622701	-3.02883	-1.68367	-0.520375	-1.49393	-4.55495
247487_at	AT5G62150	peptidoglycan-binding LysM domain-containing protein	4.62728	3.25039	0.477366	5.10772	5.5318	0.0449336	0.419516	2.9162	2.7002	1.57894	2.43267	4.11118
247493_at	AT5G61900	BON1 (BONZAI1); calcium-dependent phospholipid binding	4.40277	6.71333	0.36672	8.50285	6.11649	1.2185	0.902307	1.38992	1.33066	0.638279	1.48578	0.788241
247494_at	AT5G61790	calnexin 1 (CNX1)	-0.172663	-0.404317	-0.819751	2.29432	2.43067	-0.145165	-0.352769	0.17036	0.6014	0.995888	1.16881	-0.421291
247524_at	AT5G61440	thioredoxin family protein	0.149529	0.710856	0	3.08152	-0.000596309	0.569464	0	-0.0550782	0.0428589	-0.0838923	-0.0481906	-0.118509
247570_at	AT5G61250	ATGUS1 (ARABIDOPSIS THALIANA GLUCURONIDASE 1); beta-glucuronidase	0	0.0337493	0	0.20382	3.19209	0.000909028	0.0130149	-0.0929968	-0.0621654	0.72445	0.841903	2.53432
247589_at	AT5G60690	REV (REVOLUTA); DNA binding / lipid binding / transcription factor	0.627202	0.69754	-0.145323	0.405853	0.657443	-0.461461	0.0958976	-0.200751	-0.179857	0.0013065	-0.294917	-0.494426
247594_at	AT5G60800	heavy-metal-associated domain-containing protein	3.06057	4.94375	0.58054	6.13798	4.73381	-0.78288	-0.820544	1.44288	-0.131493	-0.233384	0.176877	0.74152
247618_at	AT5G60280	lectin protein kinase family protein	0.641606	3.60147	0	6.36315	4.87388	0	0	0.381379	1.01339	1.32015	1.98111	2.58072
247696_at	AT5G59780	MYB59 (myb domain protein 59); DNA binding / transcription factor	-0.169702	-0.14579	1.09881	-3.3751	0.268213	-3.86312	-0.156723	-0.263533	-0.417252	-0.445499	-0.44479	0.859114
247717_at	AT5G59320	LTP3 (LIPID TRANSFER PROTEIN 3); lipid binding	0.140096	-1.36755	-0.481101	-0.17376	-0.185978	-2.14558	-2.35478	2.09314	1.96097	-1.59268	-1.33874	-0.925244
247718_at	AT5G59310	LTP4 (LIPID TRANSFER PROTEIN 4); lipid binding	0.931472	-0.798541	0.145306	0.00835994	-0.0102554	-0.928634	-0.931617	4.23717	3.72314	0.239762	0.229612	1.14861
247723_at	AT5G59220	protein phosphatase 2C, putative / PP2C, putative	5.9028	4.19085	-0.83325	4.81041	7.26773	-0.480395	0.465303	5.58911	4.17116	0.63269	1.18861	4.42161
247740_at	AT5G58940	CRCK1 (CALMODULIN-BINDING RECEPTOR-LIKE CYTOPLASMIC KINASE 1); kinase	0.741856	0.308211	-0.0056169	4.13834	4.62991	0.0937722	0.968619	-0.454889	0.113116	1.72919	1.51218	1.68255
247754_at	AT5G59080	similar to unknown protein [Arabidopsis thaliana] (TAIR:AT5G02020.1); similar to unnamed protein product [Vitis vinifera] (GB:CAO15731.1)	-1.83319	0.125078	0.0690919	-2.64142	-2.71361	-1.49121	0.574187	-0.969496	-1.61958	-0.772991	-1.01731	-1.65633
247768_at	AT5G58900	myb family transcription factor	-2.45318	-2.07533	0.946676	-2.25016	-2.51189	1.53338	0.707214	-1.82326	-1.60454	-0.61895	-0.838217	-1.54713
247791_at	AT5G58710	ROC7 (rotamase CyP 7); peptidyl-prolyl cis-trans isomerase	-0.713265	-0.393222	0.127064	-0.169971	2.31814	0.198312	0.206895	-0.325693	0.0338504	0.748043	0.862509	-1.0208
247800_at	AT5G58570	unknown protein	-1.30242	0.896066	-1.48673	1.56336	4.08742	2.52229	1.44902	0.728261	-0.123618	0.704942	0.357558	0.589398
247814_at	AT5G58310	hydrolase, alpha/beta fold family protein	-4.12582	-2.00967	0.220757	-3.26322	-6.19584	-0.263232	-0.495554	-3.20794	-2.43593	-1.98412	-2.50929	-3.99033
247816_at	AT5G58260	Encodes subunit NDH-N of NAD(P)H:plastoquinone dehydrogenase complex (Ndh complex) present in the thylakoid membrane of chloroplasts. This subunit is thought to be required for Ndh complex assembly.	-2.56888	-1.01568	0.323135	-2.63183	-5.30715	-0.794596	-0.683272	-3.537	-1.98163	-1.24932	-1.6791	-3.71758
247819_at	AT5G58350	WNK4 (Arabidopsis WNK kinase 4); kinase	3.20621	3.05985	0.731874	1.31045	2.88084	-2.97778	-0.365147	2.671	2.19418	1.41152	1.84193	2.90345
247845_at	AT5G58090	glycosyl hydrolase family 17 protein	-1.42781	-1.41368	-0.137546	-1.98942	-0.288683	0.0368611	0.277703	-1.11854	-0.44361	-0.481444	-0.227538	-0.776216
247912_at	AT5G57480	AAA-type ATPase family protein	3.60084	1.17002	-0.440103	5.29392	3.78454	-0.296029	-0.2053	0.697097	1.75573	1.15451	2.20168	1.1026
247945_at	AT5G57150	basic helix-loop-helix (bHLH) family protein	4.30999	6.60748	0.20564	5.92746	-0.167182	-0.690582	-1.08142	0.897956	1.21273	1.21487	1.33414	-0.239473
248006_at	AT5G56250	similar to unknown protein [Arabidopsis thaliana] (TAIR:AT5G56240.1); similar to unnamed protein product [Vitis vinifera] (GB:CAO66846.1)	-0.934937	0.746507	-0.524131	0.979048	1.94374	-0.755846	0.0167115	-0.386466	0.0130522	0.85593	0.759161	1.44236
248028_at	AT5G55620	similar to unknown protein [Arabidopsis thaliana] (TAIR:AT3G09950.1); similar to unnamed protein product [Vitis vinifera] (GB:CAO39940.1)	-3.86634	-2.63862	-0.812354	-7.08989	-4.82504	-2.4681	0.203225	-3.53742	-2.2296	-1.53251	-2.22102	-2.18045
248060_at	AT5G55560	protein kinase family protein	1.5057	0.485495	-0.0453114	3.18558	3.43462	-0.0318772	0.00741969	1.20734	2.37315	1.01029	1.406	3.31216
248062_at	AT5G55450	protease inhibitor/seed storage/lipid transfer protein (LTP) family protein	1.60187	3.87172	0.393601	10.3862	9.51438	6.1796	2.75159	-2.82779	-2.14642	-0.498991	-1.13031	0.113836
248075_at	AT5G55740	CRR21 (CHLORORESPIRATORY REDUCTION 21)	-3.86261	-3.05856	-0.0962736	-4.96965	-5.42591	0.22795	-0.38807	-1.44216	-1.13313	-0.985206	-1.13874	-2.40001
248083_at	no_match	no_match	1.74341	5.15924	0	7.55977	0.820238	0.773386	0	-0.337976	-0.165732	-0.031206	-0.0324814	-1.10417
248163_at	AT5G54510	DFL1/GH3.6 (DWARF IN LIGHT 1); indole-3-acetic acid amido synthetase	1.93186	2.1996	-0.419414	6.45575	5.96326	0.15147	-0.174269	3.99748	4.56549	0.539862	1.96409	2.70007
248164_at	AT5G54490	PBP1 (PINOID-BINDING PROTEIN 1); calcium ion binding	5.99036	5.02271	-0.130747	7.3622	4.61162	0.393609	0.809572	0.32762	0.474451	0.743753	1.17329	0.651062
248169_at	AT5G54610	ANK (ANKYRIN); protein binding	0.232307	0.180571	-1.33745	2.36258	4.39852	-0.663746	1.20845	-1.31919	-0.129507	1.06766	0.747259	2.02278
248200_at	AT5G54160	ATOMT1 (O-METHYLTRANSFERASE 1)	1.76502	1.03956	0.112164	-2.05868	0.554195	-1.29517	-0.163889	-0.0164557	0.924483	1.44035	1.54808	-0.123773
248236_at	AT5G53870	plastocyanin-like domain-containing protein	0.118612	0.445355	0.0537544	2.903	6.01123	-0.97735	-0.711113	1.76662	2.12144	-0.292673	2.74907	2.02065
248248_at	AT5G53120	SPDS3 (SPERMIDINE SYNTHASE 3)	1.63353	1.57755	-0.279845	1.1293	2.2684	-3.37329	-1.95923	2.22863	1.45372	0.283921	0.453379	2.76501
248273_at	AT5G53500	WD-40 repeat family protein	-1.07554	-0.767524	-0.898501	-2.09234	-2.14362	-0.425269	0.479184	-1.04675	-0.827167	-0.701691	-0.939531	-0.841557
248287_at	AT5G52970	thylakoid lumen 15.0 kDa protein	-1.59687	-1.17516	0.339351	-1.95832	-5.95838	-0.0391822	-0.181607	-3.04208	-1.38508	-1.09096	-1.49017	-3.98505
248298_at	AT5G53110	similar to zinc finger (C3HC4-type RING finger) family protein [Arabidopsis thaliana] (TAIR:AT2G46495.1); similar to hypothetical protein [Vitis vinifera] (GB:CAN79324.1)	1.56646	0.453962	-0.20685	1.32719	0.520039	-0.0319152	2.39e-05	-0.551727	0.0551206	2.20452	1.8164	0.507075
248321_at	AT5G52740	heavy-metal-associated domain-containing protein	0	-0.00129086	0	0.0809121	0.0347918	0.0243139	0.0243166	-0.750756	-0.736363	0.334243	-0.085385	-0.746787
248322_at	AT5G52760	heavy-metal-associated domain-containing protein	5.25783	6.58545	0	10.6529	8.98905	0.969429	1.76871	0.498061	1.03522	1.9601	2.05476	0.374157
248330_at	AT5G52810	ornithine cyclodeaminase/mu-crystallin family protein	1.70849	3.02523	-0.2216	6.03666	4.60529	0.0807098	0.509551	-0.0916624	0.108379	1.5997	1.48021	1.41747
248333_at	AT5G52390	photoassimilate-responsive protein, putative	0	0	0	-0.0727469	-0.0727469	9.4e-06	0.00350418	2.08461	2.37047	1.64148	1.59875	-0.0247747
248377_at	AT5G51720	similar to Os07g0467200 [Oryza sativa (japonica cultivar-group)] (GB:NP_001059590.1); similar to hypothetical protein OsI_025030 [Oryza sativa (indica cultivar-group)] (GB:EAZ03798.1); contains domain PTHR13680 (PTHR13680); contains domain PTHR13680:SF1 (PTHR13680:SF1)	-1.10909	-0.396987	-1.30013	-3.25153	-6.34612	-2.05163	-0.833619	-2.61915	-1.51324	-1.40723	-1.56304	-3.17648
248402_at	AT5G52100	CRR1 (CHLORORESPIRATION REDUCTION 1); dihydrodipicolinate reductase	-2.92994	-1.67366	-0.336033	-2.43378	-4.64935	0.381484	0.0072424	-2.30309	-1.34327	-1.16821	-1.26986	-3.11993
248416_at	AT5G51630	disease resistance protein (TIR-NBS-LRR class), putative	0	0	0	5.2461	3.63095	-0.00700317	-0.12181	0.0896488	0.22643	0.0701957	0.663224	2.07015
248551_at	AT5G50200	WR3 (WOUND-RESPONSIVE 3); nitrate transmembrane transporter	1.88326	1.19631	0.132041	7.50442	5.49316	2.83927	3.30204	1.17389	2.70368	3.38962	3.4794	0.747893
248556_at	AT5G50350	similar to unnamed protein product [Vitis vinifera] (GB:CAO38827.1)	2.8212	2.52584	-0.061322	3.9825	4.43376	0.634528	0.565981	0.497306	0.412532	0.275578	0.400293	0.738972
248562_at	AT5G49680	cell expansion protein, putative	0.161966	0.694458	-0.219413	0.981499	0.521873	0.0431934	0.0456616	-0.131416	0.184441	0.454493	0.364293	1.56735
248607_at	AT5G49480	ATCP1 (CA2+-BINDING PROTEIN 1); calcium ion binding	2.37812	0.323916	-0.409716	-0.938608	0.117991	-3.75978	0.559584	2.60322	2.35029	0.273949	1.15843	1.50488
248656_at	AT5G48460	fimbrin-like protein, putative	-1.45028	-2.01364	-1.17364	-3.29072	-3.31972	-0.762808	-0.934667	-1.62312	-1.02211	-1.00847	-1.03438	-1.43035
248700_at	AT5G48400	ATGLR1.2 (Arabidopsis thaliana glutamate receptor 1.2)	4.34939	5.38601	-0.151791	5.98467	5.23841	-0.117626	-0.114813	1.25982	2.04242	1.4212	3.05246	3.81849
248701_at	AT5G48410	ATGLR1.3 (Arabidopsis thaliana glutamate receptor 1.3)	4.40167	3.40192	0.0367008	4.75999	4.91063	-5.6e-05	-5.6e-05	1.58357	2.1031	0.799161	1.98282	3.99329
248708_at	AT5G48560	basic helix-loop-helix (bHLH) family protein	0.469126	0.103764	0.00510356	2.30617	0.262453	-0.220319	0.00333654	0.11875	0.325298	0.236607	0.37296	0.912156
248715_at	AT5G48290	heavy-metal-associated domain-containing protein	0	0	0	0.218398	3.54149	-0.00502535	-0.00502535	-0.115422	-0.26591	-0.279793	-0.0970529	1.42567
248749_at	AT5G47880	ERF1-1 (EUKARYOTIC RELEASE FACTOR 1-1); translation release factor	2.54306	1.33073	0.126393	1.60231	1.99477	0.673314	0.598709	1.73627	1.66086	0.574983	0.925683	1.39019
248766_at	AT5G47580	similar to unknown protein [Arabidopsis thaliana] (TAIR:AT4G17250.1); similar to hypothetical protein [Vitis vinifera] (GB:CAN71257.1); similar to hypothetical protein 40.t00008 [Brassica oleracea] (GB:ABD65133.1); similar to unnamed protein product [Vitis vinifera] (GB:CAO16486.1)	0	1.37197	0	3.21684	2.99048	0.044113	0.0598217	-0.229053	0.0689649	0.656852	0.589479	1.12397
248775_at	AT5G47850	protein kinase, putative	0.201995	-0.0475024	0	0.761974	0	0	0	0.13233	0.097943	0.295873	0.319528	-0.207477
248820_at	AT5G47060	senescence-associated protein-related	0.407539	0.803126	0.67828	3.49173	2.39172	1.86088	1.4133	0.764472	0.549307	0.226142	0.295732	0.227174
248829_at	AT5G47130	Bax inhibitor-1 family / BI-1 family	-0.101966	4.12357	-0.131836	7.40536	4.43735	0.500605	0.131541	-0.243607	-0.321673	0.332777	0.75855	0.874056
248848_at	AT5G46520	ATP binding / nucleoside-triphosphatase/ nucleotide binding / protein binding / transmembrane receptor	0	0.000444273	0	6.45111	4.778	0.410577	0.0151997	0.274272	0.954729	1.20881	1.57833	0.589271
248896_at	AT5G46350	WRKY8 (WRKY DNA-binding protein 8); transcription factor	3.89758	3.93849	-0.38754	6.78985	5.90886	-0.0803984	0.147273	2.38878	3.46038	2.27658	3.10778	2.2143
248908_at	AT5G45800	MEE62 (maternal effect embryo arrest 62); ATP binding / protein serine/threonine kinase	-2.28889	-2.45273	-1.58747	-0.207658	1.98791	-0.134978	-0.145275	0.22838	0.49568	0.526405	0.871497	2.13831
248921_at	AT5G45950	GDSL-motif lipase/hydrolase family protein	-1.19113	-2.01674	-0.85075	-7.066	-7.26786	-1.61475	-2.23979	-2.18329	-1.58742	-1.8583	-2.02382	-2.43531
248932_at	AT5G46050	ATPTR3/PTR3 (PEPTIDE TRANSPORTER PROTEIN 3); transporter	0.000509365	-1.15152	-0.0666105	0.288213	3.53316	0.00119897	0.391262	0.429459	0.447038	2.94847	2.67975	1.86746
248941_s_at	AT5G45460;AT5G45470	[AT5G45460, similar to unknown protein [Arabidopsis thaliana] (TAIR:AT5G45470.1); similar to unnamed protein product [Vitis vinifera] (GB:CAO39193.1)];[AT5G45470, similar to unknown protein [Arabidopsis thaliana] (TAIR:AT5G45530.1); similar to unknown protein [Arabidopsis thaliana] (TAIR:AT5G45540.1); similar to unknown protein [Arabidopsis thaliana] (TAIR:AT5G45460.1); similar to unnamed protein…	0.116302	1.52092	0.339732	3.87089	4.86349	0.260834	0.436534	-0.200996	0.616577	1.31315	1.39268	0.822879
248962_at	AT5G45680	FK506-binding protein 1 (FKBP13)	-2.07866	-1.09694	-0.0960787	-1.86446	-4.38491	0.11084	0.462186	-2.43915	-1.4412	-1.02573	-1.22594	-3.28351
248964_at	AT5G45340	CYP707A3 (cytochrome P450, family 707, subfamily A, polypeptide 3); oxygen binding	-0.160562	-0.946602	-0.415073	-0.0676972	-0.0129248	-0.0589647	0.0617496	0.0661181	0.100407	-0.392664	-0.262301	-0.413398
248970_at	AT5G45380	sodium:solute symporter family protein	0.769456	1.08802	0.154553	1.58798	4.01974	-0.0133432	1.08912	-0.600593	-0.268288	1.29687	1.08848	2.48345
248975_at	AT5G45040	cytochrome c6 (ATC6)	-2.86873	-1.84218	0.403014	-3.25154	-4.17561	0.396191	0.0403725	-1.01921	-1.1408	-0.908266	-1.02792	-2.16641
248980_at	AT5G45090	ATPP2-A7 (Phloem protein 2-A7); transmembrane receptor	0.226078	0	-0.175036	5.37724	3.13567	-0.227256	-0.117028	-0.0912324	0.327164	0.284758	1.37468	1.79403
249001_at	AT5G44990	similar to unknown protein [Arabidopsis thaliana] (TAIR:AT4G19880.1); similar to Intracellular chloride channel [Medicago truncatula] (GB:ABC75353.2); contains InterPro domain Thioredoxin-like fold (InterPro:IPR012336); contains InterPro domain Glutathione S-transferase, C-terminal-like (InterPro:IPR010987); contains InterPro domain Glutathione S-transferase, predicted (InterPro:IPR016639)	3.76459	3.58377	-0.00160594	5.92916	3.63103	0	0	0.365752	1.18863	0.339318	1.19921	3.45923
249004_at	AT5G44570	unknown protein	0	0	0	10.4555	7.80924	0	0.502444	0.63116	0.828867	0.338992	0.891625	0.8392
249037_at	AT5G44130	FLA13 (FASCICLIN-LIKE ARABINOGALACTAN PROTEIN 13 PRECURSOR)	-3.9814	-3.57686	-1.59954	-5.69467	-6.85153	-0.455185	-0.158798	-2.50383	-0.668896	-0.815491	-0.260402	-3.93474
249052_at	AT5G44420	PDF1.2 (Low-molecular-weight cysteine-rich 77)	-1.53519	-1.16205	-0.758986	1.71126	-0.0873277	5.43888	5.43199	-4.19492	-2.01239	-4.78825	-2.63842	-2.79698
249057_at	AT5G44480	DUR (DEFECTIVE UGE IN ROOT); catalytic	4.54854	3.49536	-0.0141703	6.17894	5.88313	-0.295355	-0.0334201	1.01419	2.13041	0.154856	0.742723	3.33968
249058_at	AT5G44510	disease resistance protein (TIR-NBS-LRR class), putative	0	0.023296	0	0.424679	1.95059	0.144138	0.170704	-0.319626	-0.223122	0.068001	0.53347	0.484624
249065_at	AT5G44260	zinc finger (CCCH-type) family protein	0	0	0	-0.00315348	-0.00315348	0.0323855	0.129438	-0.779438	-0.805144	-0.658528	-0.665428	-0.243717
249096_at	AT5G43910	pfkB-type carbohydrate kinase family protein	2.82736	5.88377	0.272127	8.0395	6.43229	0.888811	1.21225	0.270343	0.270238	0.467558	1.29341	0.676644
249120_at	AT5G43750	similar to unnamed protein product [Vitis vinifera] (GB:CAO71280.1)	-1.82086	-0.663279	0.174319	-1.51281	-3.45718	-0.363719	-0.137012	-2.60475	-1.64543	-0.985718	-1.37073	-3.24654
249187_at	AT5G43060	cysteine proteinase, putative / thiol protease, putative	-0.715237	0.897598	0.750194	0.900814	1.28758	0.555409	0.297634	0.748412	1.39301	1.45894	2.07832	1.01078
249188_at	AT5G42830	transferase family protein	5.22004	3.05121	0.926292	3.32133	4.46673	-0.376128	0.354882	-0.0864878	0.709916	1.60704	1.6819	1.98867
249197_at	AT5G42380	CML37/CML39; calcium ion binding	7.26608	5.79514	-0.688525	8.28014	6.54627	0.0367095	0.249836	2.23731	3.58646	0.202167	1.79889	1.77644
249230_at	AT5G42070	similar to unnamed protein product [Vitis vinifera] (GB:CAO69519.1)	-2.28287	-0.962747	0.106327	-2.59939	-3.59808	-0.587592	0.25433	-1.97598	-1.66046	-1.39573	-1.66127	-2.82761
249234_at	AT5G42200	zinc finger (C3HC4-type RING finger) family protein	-2.31325	-1.30916	2.61265	-0.254376	-0.253353	0.374158	0.0864749	-0.365114	-0.555682	-0.57691	-0.631558	-0.528241
249288_at	AT5G41050	similar to unknown protein [Arabidopsis thaliana] (TAIR:AT3G26960.1); similar to unnamed protein product [Vitis vinifera] (GB:CAO49052.1)	-3.68306	-3.16279	-0.91122	-5.16681	-4.8207	-2.05042	-0.438686	-2.2357	-1.55291	-0.600413	-0.874916	-2.3669
249306_at	AT5G41400	zinc finger (C3HC4-type RING finger) family protein	-0.808256	-1.80858	0.349241	-3.7164	0.611508	-0.705855	-0.543946	0.905548	0.37415	-0.0123302	-0.0463195	0.765453
249309_at	AT5G41410	BEL1 (BELL 1); DNA binding / transcription factor	-0.919507	-0.811312	0.422	1.36056	1.59758	1.34237	0.80924	-0.753837	-0.589046	0.0367195	0.211581	0.671818
249340_at	AT5G41140	similar to unknown protein [Arabidopsis thaliana] (TAIR:AT1G63300.1); similar to unnamed protein product [Vitis vinifera] (GB:CAO62788.1); contains domain PTHR23160 (PTHR23160)	-0.600495	-0.195929	-0.600495	-1.54492	-3.18757	0.277968	-0.413869	-0.681969	-0.354925	-0.237161	-0.283054	-1.03434
249366_at	AT5G40610	glycerol-3-phosphate dehydrogenase (NAD+) / GPDH	-2.68804	-0.848124	0.212172	-2.62599	-4.15975	0.660706	0.194818	-1.49167	-1.27027	-1.18179	-0.905491	-1.75846
249372_at	AT5G40760	G6PD6 (GLUCOSE-6-PHOSPHATE DEHYDROGENASE 6); glucose-6-phosphate dehydrogenase	3.28943	3.42893	0.685182	3.84614	2.93199	0.879229	1.13065	2.21452	1.9648	1.78143	1.55578	0.577546
249375_at	AT5G40730	AGP24 (ARABINOGALACTAN PROTEIN 24)	0.296468	1.82828	-0.33127	1.99903	2.40647	-1.03987	-0.360178	2.15345	3.3053	-0.0174542	1.09093	3.64069
249410_at	AT5G40380	protein kinase family protein	-2.43285	-2.34178	-0.529373	-5.59046	-5.31501	-3.36567	-1.4373	-0.834556	-0.878812	-1.01	-1.20364	-1.30944
249417_at	AT5G39670	calcium-binding EF hand family protein	6.3057	6.97557	-0.267312	9.72361	9.15649	0.0585762	1.34467	1.28248	1.58096	1.58395	2.66165	1.11303
249427_at	AT5G39850	40S ribosomal protein S9 (RPS9C)	-1.12116	-0.702009	-0.101924	-1.32097	-1.38129	0.180093	-0.71161	-0.403125	-0.112348	0.505729	0.546275	-1.9387
249438_at	AT5G40010	AATP1 (AAA-ATPASE 1); ATP binding / ATPase	0.986977	-0.0615811	-0.0404519	5.4318	8.64846	0	0.041786	0.143232	0.0736167	0.0969227	2.51918	2.98433
249454_at	AT5G39520	similar to unknown protein [Arabidopsis thaliana] (TAIR:AT5G39530.1); similar to unnamed protein product [Vitis vinifera] (GB:CAO15021.1)	-0.212245	0	-0.275919	2.86714	10.0152	-0.153363	0.308747	5.04662	4.71509	1.15237	3.19422	7.01088
249465_at	AT5G39720	AIG2L (AVIRULENCE INDUCED GENE 2 LIKE PROTEIN)	0	0	0	0.00255372	0	0	0	0.663697	1.6066	0.20265	0.194952	0.199356
249472_at	AT5G39210	CRR7 (CHLORORESPIRATORY REDUCTION 7)	-4.29238	-3.27117	-0.550481	-6.22305	-5.82789	1.01582	-0.38295	-3.26103	-1.87961	-1.2136	-1.5148	-4.18845
249476_at	AT5G38910	germin-like protein, putative	0	0	0	0.0099653	1.29884	-0.0179042	-0.0179042	-0.0509988	-0.114368	-0.294611	-0.0202019	-0.0430967
249481_at	AT5G38900	DSBA oxidoreductase family protein	6.78572	4.90968	0.659915	6.98486	6.12229	-0.0885509	0.633663	2.45877	3.84292	2.46305	3.10701	3.09882
249489_at	AT5G39090	transferase family protein	2.22944	1.44366	-0.00357299	2.73828	3.81558	-0.270074	0.31247	2.25585	1.4301	0.236843	0.226801	2.8575
249494_at	AT5G39050	transferase family protein	3.46495	1.54706	0.360346	5.56182	4.94979	1.14599	0.962032	3.0165	2.79577	1.35305	1.53743	2.14805
249515_at	AT5G38530	tryptophan synthase-related	0.858769	-0.245607	0.20146	-0.163591	0.317246	-0.342175	-0.694853	0.706741	1.05581	0.429016	0.314465	0.883497
249524_at	AT5G38520	hydrolase, alpha/beta fold family protein	-2.14763	-0.944889	0.306598	-1.57797	-3.43782	-0.237231	0.143723	-2.47558	-1.76245	-1.04378	-1.31031	-3.7179
249527_at	AT5G38710	proline oxidase, putative / osmotic stress-responsive proline dehydrogenase, putative	5.21902	5.37069	2.37005	4.28067	1.84652	-0.358428	-1.62336	3.87814	3.99423	3.45368	3.18063	4.3024
249552_s_at	AT5G38250;AT5G38240	[AT5G38250, serine/threonine protein kinase, putative];[AT5G38240, serine/threonine protein kinase, putative]	0.346092	0.558172	-0.819512	3.13523	4.36432	-0.0930264	0.0471506	0.466386	0.274884	0.642606	0.543962	1.85871
249645_at	AT5G36910	THI2.2 (THIONIN 2.2); toxin receptor binding	0	-0.53844	0	-2.50269	-4.77527	-1.06157	-0.937735	-0.708192	-0.753866	-0.574341	-0.695764	-1.14037
249743_at	AT5G24540	glycosyl hydrolase family 1 protein	2.51847	4.69728	-0.0180393	8.08912	1.51407	-0.0341616	-0.0393175	0.070324	0.13744	0.277567	0.777827	1.72962
249754_at	AT5G24530	oxidoreductase, 2OG-Fe(II) oxygenase family protein	1.69018	0.699284	0.856324	4.81189	5.7715	-0.773475	1.21428	-0.141947	0.437861	1.51473	1.08309	1.36775
249823_s_at	AT5G23350;AT5G23360	[AT5G23350, GRAM domain-containing protein / ABA-responsive protein-related];[AT5G23360, GRAM domain-containing protein / ABA-responsive protein-related]	-0.0407891	-0.159283	-0.0407891	-0.641294	-0.641294	-0.170234	-0.0676989	-0.0683525	-0.0667788	-0.0190681	-0.00484652	-0.201304
249889_at	AT5G22540	similar to unknown protein [Arabidopsis thaliana] (TAIR:AT5G22550.2); similar to unnamed protein product [Vitis vinifera] (GB:CAO15956.1); contains InterPro domain Protein of unknown function DUF247, plant (InterPro:IPR004158)	3.21234	2.69563	0.137807	5.14728	3.58349	-0.268164	-0.0704892	0.931005	0.823379	0.28895	0.529293	2.70382
249890_at	AT5G22570	WRKY38 (WRKY DNA-binding protein 38); transcription factor	0	0.00385141	0	3.83292	4.25268	0	0	-0.355089	1.37473	3.01167	2.24804	0.940821
249894_at	AT5G22580	Identical to Uncharacterized protein At5g22580 [Arabidopsis Thaliana] (GB:Q9FK81); similar to stable protein 1-related [Arabidopsis thaliana] (TAIR:AT3G17210.1); similar to hypothetical protein [Vitis vinifera] (GB:CAN68720.1); contains InterPro domain Dimeric alpha-beta barrel (InterPro:IPR011008); contains InterPro domain Stress responsive alpha-beta barrel (InterPro:IPR013097)	-0.701943	-0.855917	-0.422587	-4.47627	-5.19784	-1.23214	0.264034	-3.79663	-3.36414	-0.895574	-1.55358	-3.62857
249896_at	AT5G22530	similar to unknown protein [Arabidopsis thaliana] (TAIR:AT5G22520.1)	-0.000137612	0.968717	-0.000137612	10.1743	6.10207	-0.126171	0.261148	0.330534	-0.00422263	-0.0273434	0.162266	1.06016
249911_at	AT5G22740	ATCSLA02 (Cellulose synthase-like A2); transferase, transferring glycosyl groups	-0.84092	-1.15106	0.516267	-1.95376	-2.31657	-0.0962617	-0.218367	-0.344551	-0.116539	0.705758	0.532112	-1.40078
249944_at	AT5G22290	ANAC089 (Arabidopsis NAC domain containing protein 89); transcription factor	1.08818	-0.207483	-0.170806	-0.383044	-0.115225	-0.657964	0.769085	0.643451	0.104317	0.133314	0.413959	0.901284
249983_at	AT5G18470	curculin-like (mannose-binding) lectin family protein	4.29159	4.29986	-0.396288	7.49043	6.99342	2.95949	1.46216	-0.911596	-0.371408	1.20862	1.41712	-1.20662
250006_at	AT5G18660	DVR (PALE-GREEN AND CHLOROPHYLL B REDUCED 2); 3,8-divinyl protochlorophyllide a 8-vinyl reductase	-1.51457	-0.624296	0.205704	-1.19494	-4.87701	0.32045	-0.467097	-3.18491	-1.82505	-1.5702	-1.92616	-4.5535
250024_at	AT5G18270	ANAC087; transcription factor	3.61546	2.28259	-0.00522927	5.83948	5.65331	-0.0133448	0.013414	0.765692	1.58621	-0.0117631	1.46544	2.33565
250054_at	AT5G17860	CAX7 (CALCIUM EXCHANGER 7); calcium:sodium antiporter/ cation:cation antiporter	1.95772	0.995736	1.72627	0.666319	3.76513	-0.35475	2.26185	2.25667	0.971153	1.17583	1.20014	2.78991
250062_at	AT5G17760	AAA-type ATPase family protein	2.71169	3.42017	1.122	8.70855	8.57024	1.46778	2.78399	2.26942	1.32586	1.08142	2.20404	1.60585
250075_at	AT5G17670	hydrolase, acting on ester bonds	-0.861737	-0.766369	0.418653	-1.51675	-2.59229	-0.366748	0.118818	-0.907629	-0.886312	-0.89665	-1.03753	-2.19513
250090_at	AT5G17330	GAD (Glutamate decarboxylase 1); calmodulin binding	3.72469	1.62213	0.0292272	1.83168	5.54446	-0.105763	0.0569157	0.239203	0.919155	0.826582	3.5496	3.15878
250100_at	AT5G16570	GLN1;4 (Glutamine synthetase 1;4); glutamate-ammonia ligase	2.79682	1.23549	-0.220732	-0.844295	-0.165859	-0.253949	1.36129	-0.823896	-0.453139	0.697283	1.07052	1.01607
250153_at	AT5G15130	WRKY72 (WRKY DNA-binding protein 72); transcription factor	0	0	0	0.028226	0.0285012	0	0	-0.0443364	0.487288	0.747392	2.34419	0.505081
250233_at	AT5G13460	IQD11 (IQ-domain 11); calmodulin binding	-0.885562	-1.77327	0.561881	-3.16238	-3.68706	-0.365182	0.125128	-0.898485	-0.769123	-0.42542	-0.597133	-1.83801
250267_at	AT5G12930	similar to unnamed protein product [Vitis vinifera] (GB:CAO21945.1); similar to hypothetical protein [Vitis vinifera] (GB:CAN80883.1)	5.5252	3.71145	-0.037661	5.56678	3.67973	-0.00565565	0.000193639	0.757735	2.21873	0.958704	1.42665	2.19393
250277_at	AT5G12940	leucine-rich repeat family protein	0	0	0	0.0390885	0.000601361	0.0430376	0.260794	-1.13623	-0.937433	-0.72405	-0.817178	-1.61427
250286_at	AT5G13320	PBS3 (AVRPPHB SUSCEPTIBLE 3)	9.17211	9.36153	-0.0243529	10.5766	9.53192	-0.145957	2.02338	4.30379	4.02081	2.61021	4.33549	2.45883
250302_at	AT5G11920	ATCWINV6 (6-&1-FRUCTAN EXOHYDROLASE); hydrolase, hydrolyzing O-glycosyl compounds / inulinase/ levanase	0.42673	3.13181	0.102967	3.85952	6.72038	0.0162566	0.831287	-0.343739	-0.176908	1.54781	2.35937	2.49028
250323_at	AT5G12880	proline-rich family protein	1.75367	0.140125	-0.00982728	0.311259	0.302647	0.0112628	0	0.735244	1.63475	1.22851	1.57474	0.128376
250344_at	AT5G11930	glutaredoxin family protein	0	0	1.75239	-0.182358	-0.19775	-0.180051	-0.0778571	-0.168705	-0.145037	0.0420691	-0.0927108	-0.0139333
250415_at	AT5G11210	ATGLR2.5 (Arabidopsis thaliana glutamate receptor 2.5)	4.60674	2.88513	0.00485971	3.37324	5.1867	4.69e-06	4.69e-06	0.46952	2.28192	0.445409	2.24174	3.72069
250435_at	AT5G10380	zinc finger (C3HC4-type RING finger) family protein	0.708379	2.68902	0.210136	3.9257	4.21882	-0.707189	0.516036	-0.458812	-0.410707	0.288381	0.0684258	-0.294646
250437_at	AT5G10430	AGP4 (ARABINOGALACTAN-PROTEIN 4)	0	0	0	-1.32769	-1.38567	-0.0946669	-0.121645	-0.47448	-0.936232	-0.269709	-0.273539	-0.705666
250445_at	AT5G10760	aspartyl protease family protein	-2.83908	-0.49018	-0.400239	8.51336	8.46651	4.70658	2.36413	-3.58753	-0.74079	0.5302	0.23814	-2.30822
250475_at	AT5G10180	AST68 (Sulfate transporter 2.1)	-2.22608	-0.551412	-0.0438116	-4.64555	-2.95375	-0.765919	-0.929124	-2.11891	-0.758111	-0.553886	-1.02295	-1.41114
250478_at	AT5G10250	phototropic-responsive protein, putative	0	0	0	-2.89992	-2.93027	-2.74561	-2.73739	-0.747643	-0.573528	-0.559809	-0.628881	-0.682477
250565_at	AT5G08000	E13L3 (GLUCAN ENDO-1,3-BETA-GLUCOSIDASE-LIKE PROTEIN 3)	0	-0.500556	0.301512	-1.34752	-1.30358	0.580424	-0.487069	-0.807019	-0.640178	-0.658443	-0.799905	-1.65574
250575_at	AT5G08240	similar to unknown protein [Arabidopsis thaliana] (TAIR:AT5G23160.1)	4.99816	3.4968	-0.0324839	5.21803	4.59404	-0.0051814	0.0753775	0.697477	1.4319	1.34386	1.63483	1.5072
250625_at	AT5G07340	calnexin, putative	-1.80012	-1.97489	0.0984744	1.75379	2.23012	1.83587	0.399624	-0.714213	0.161675	0.713191	0.638523	-1.27301
250646_at	AT5G06720	peroxidase, putative	0	0	0	0.0132882	1.8266	0	0	0.12167	1.47642	1.14151	2.01569	-0.157897
250724_at	AT5G06330	hairpin-responsive protein, putative (HIN1)	0.560076	0.0661876	0	-0.130335	2.85004	-0.151314	-0.156667	-0.287328	-0.137295	1.17652	1.65665	0.751948
250729_at	AT5G06460	ATUBA2 (Arabidopsis thaliana ubiquitin activating enzyme 2); ubiquitin activating enzyme	-2.28124	-1.9691	-0.752491	-0.844856	-0.15461	0.580308	-0.42229	-0.152568	-0.0750957	0.165808	0.25659	-0.844013
250739_at	AT5G05740	ATEGY2; metalloendopeptidase	-1.48715	-0.630882	-0.0365705	-1.12573	-3.63406	0.608418	0.499384	-2.14552	-1.13425	-1.04036	-1.17944	-2.53015
250798_at	AT5G05340	peroxidase, putative	3.16637	1.94064	1.33487	4.69965	4.70413	0	0	2.59135	4.34364	1.92857	4.57292	2.52921
250844_at	AT5G04470	SIM (SIAMESE)	-0.367115	0.323868	-0.383641	-1.14492	-1.68738	-0.284497	-0.190435	-0.0342578	-0.148124	0.0295114	-0.153176	0.15375
250892_at	AT5G03760	ATCSLA09 (RESISTANT TO AGROBACTERIUM TRANSFORMATION 4); transferase, transferring glycosyl groups	-2.2909	-1.7732	0.537907	-7.44226	-7.22304	-2.01159	-0.569666	-1.43754	-0.830469	-0.675645	-1.54484	-3.00452
250910_at	AT5G03720	AT-HSFA3 (Arabidopsis thaliana heat shock transcription factor A3); DNA binding / transcription factor	-2.62256	-2.30283	-1.17006	-0.392914	-0.218785	0.414861	-0.251888	-0.316076	-0.273607	-0.149838	-0.111155	-0.66162
250930_at	AT5G03160	DNAJ heat shock N-terminal domain-containing protein	0.990275	0.0685314	-0.257712	1.95088	2.15821	-1.24868	0.0129429	0.796126	1.07473	0.894207	1.30676	0.546473
250937_at	AT5G03230	similar to unknown protein [Arabidopsis thaliana] (TAIR:AT5G60680.1); similar to unnamed protein product [Vitis vinifera] (GB:CAO21845.1); contains InterPro domain Protein of unknown function DUF584 (InterPro:IPR007608)	-0.877514	-1.04948	0.032624	-2.15817	0.364632	-2.14296	-1.02111	0.350082	-0.458422	-0.403219	-0.272452	0.207113
250983_at	AT5G02780	In2-1 protein, putative	6.63449	5.8407	-0.0979007	7.89882	5.26635	-0.000476021	0.00048385	1.71498	1.87863	0.510558	1.56055	2.95259
250994_at	AT5G02490	heat shock cognate 70 kDa protein 2 (HSC70-2) (HSP70-2)	4.75669	4.81475	-0.142668	6.35872	3.85958	-2.27704	-1.30932	1.80516	1.76723	1.56076	2.61473	0.705821
251017_at	AT5G02760	protein phosphatase 2C family protein / PP2C family protein	0	0	0	-4.18197	-3.65185	1.36823	2.37499	-2.02588	-1.95955	-1.5272	-1.62286	-1.6428
251019_at	AT5G02420	similar to unknown protein [Arabidopsis thaliana] (TAIR:AT1G08180.1); similar to hypothetical protein [Vitis vinifera] (GB:CAN68753.1)	0	-0.128872	0	-0.1433	1.18897	-0.0906016	-0.0906016	0.9217	1.88602	-0.204896	-0.0268515	2.28151
251026_at	AT5G02200	FHL (FAR-RED-ELONGATED HYPOCOTYL1-LIKE); protein binding	0.0639101	0	0	0	0	0	0	-0.288399	-0.21637	-0.260988	-0.17796	0.00158667
251037_at	AT5G02100	UNE18 (unfertilized embryo sac 18); oxysterol binding	2.63711	2.46138	0.533693	4.22978	4.17219	0.0974369	0.344014	0.552639	0.852721	1.1172	1.21729	1.70186
251054_at	AT5G01540	lectin protein kinase, putative	1.38597	1.64831	0.187571	5.6643	6.35702	0.0329519	0.969812	0.612093	0.936051	2.2066	2.11169	0.967031
251063_at	AT5G01850	protein kinase, putative	2.07015	3.41189	2.78725	3.89733	3.35804	-0.0366045	0.543289	1.09213	0.822192	1.67496	1.10103	1.0973
251068_at	AT5G01920	STN8 (state transition 8); kinase	-2.66262	-1.067	0.237296	-3.81195	-4.73146	-0.902163	-0.60359	-1.98041	-1.38909	-1.18035	-1.56788	-2.78628
251096_at	AT5G01550	lectin protein kinase, putative	3.65219	3.19318	0.114572	4.56952	4.17031	-1.00492	-0.706462	0.558993	1.52814	2.0872	2.50104	1.73657
251105_at	AT5G01730	WAVE3	0.503594	0.998477	-0.631223	1.4765	0.303104	0.328242	0.574096	-0.176844	-0.063233	-0.15857	-0.302457	-0.551097
251107_at	AT5G01610	Identical to Uncharacterized protein At5g01610 [Arabidopsis Thaliana] (GB:Q9M015;GB:Q0WT00;GB:Q84VV4); similar to unknown protein [Arabidopsis thaliana] (TAIR:AT3G08890.1); similar to unknown protein [Arabidopsis thaliana] (TAIR:AT3G08890.2); similar to hypothetical protein [Vitis vinifera] (GB:CAN63135.1); contains InterPro domain Protein of unknown function DUF538 (InterPro:IPR007493)	0.0505925	0.678163	0	2.24859	4.26957	-0.421416	0.536201	0.70544	0.267307	0.431653	0.728569	2.59808
251109_at	AT5G01600	ATFER1 (FERRETIN 1); ferric iron binding	-0.104514	-0.618934	-1.57295	-3.79547	0.73563	-2.07498	-1.85691	2.9706	2.69612	-0.217436	1.51146	1.11358
251119_at	AT3G63510	FAD binding / catalytic/ tRNA dihydrouridine synthase	-2.1897	-0.908509	0.159085	-1.13586	-2.32242	1.23281	0.454416	-1.14651	-0.940516	-0.797954	-1.05252	-1.458
251142_at	AT5G01015	similar to unknown protein [Arabidopsis thaliana] (TAIR:AT1G65295.1); similar to hypothetical protein [Vitis vinifera] (GB:CAN82885.1); similar to unnamed protein product [Vitis vinifera] (GB:CAO45347.1)	-3.22885	-3.26057	-1.01805	-5.42418	-5.94968	-1.8237	-1.15824	-1.27236	-0.929014	-1.09226	-0.872986	-2.63013
251176_at	AT3G63380	calcium-transporting ATPase, plasma membrane-type, putative / Ca(2+)-ATPase, putative (ACA12)	6.338	5.58082	-0.410668	7.2178	5.87928	0.00952471	0.0110935	2.60181	3.02506	2.63323	3.16707	1.56228
251181_at	AT3G62820	invertase/pectin methylesterase inhibitor family protein	-1.09392	-0.0334198	-0.347794	-0.135707	0.0208832	0.701713	0.349774	1.10796	0.325906	-0.410223	0.0178266	0.110826
251182_at	AT3G62600	DNAJ heat shock family protein	0.657604	0.980657	-0.295099	2.86935	2.94805	-0.27658	-0.373999	0.357091	0.794904	1.3881	1.44443	0.475307
251191_at	AT3G62590	lipase class 3 family protein	3.29975	3.37451	-0.13673	3.54971	5.01511	-0.364808	0.451405	2.75814	2.70091	0.288013	1.13786	4.07394
251195_at	AT3G62930	glutaredoxin family protein	-1.12551	-0.510635	0.0455339	-2.62358	-1.92777	1.14924	1.92388	-0.410221	-0.190808	-0.182085	-0.193596	-0.854133
251196_at	AT3G62950	glutaredoxin family protein	-0.933138	-0.0314649	0.933186	-1.04264	0.851613	2.37822	2.62059	-0.77712	-0.812246	-0.665975	-0.795017	-0.836734
251200_at	AT3G63010	ATGID1B/GID1B (GA INSENSITIVE DWARF1B); hydrolase	2.78305	3.42667	0.309487	5.11072	6.5256	-0.265791	3.20594	2.36971	1.75943	1.97258	2.39428	2.01992
251221_at	AT3G62550	universal stress protein (USP) family protein	-3.71809	-3.01015	-0.803767	1.19338	2.10208	7.89937	1.84939	-1.50739	-1.2547	-1.14498	-1.06177	-3.54318
251273_at	AT3G61960	protein kinase family protein	-0.0265027	1.11065	-0.323607	2.76923	3.41605	-0.0568463	0.191288	0.505779	0.26407	0.534697	0.711942	2.4257
251320_at	AT3G61530	PANB2; 3-methyl-2-oxobutanoate hydroxymethyltransferase	-0.534147	-0.867749	-0.0126701	0.816178	1.71857	0.343616	0.0346217	-0.356381	-0.130804	-0.126255	-0.296691	0.126677
251336_at	AT3G61190	BAP1 (BON ASSOCIATION PROTEIN 1)	5.48881	6.35576	-0.990913	9.45969	8.14851	0.21407	0.697875	3.79854	3.93715	1.44302	3.80693	2.70811
251342_at	AT3G60690	auxin-responsive family protein	1.37422	0.481292	-1.37826	2.69325	2.17622	-0.305191	0.532115	1.90711	1.27281	0.903503	1.19279	1.66046
251353_at	AT3G61080	fructosamine kinase family protein	-1.08186	-0.41224	0.0873929	-1.73208	-2.93783	-0.820574	0.0535825	-1.9424	-1.81538	-1.23851	-1.82298	-2.44711
251356_at	AT3G61060	ATPP2-A13	0.715592	0.277924	-0.772538	0.236681	1.00641	0.198551	-0.374283	-0.197446	-0.0125837	-0.720432	-0.31771	1.63549
251372_at	AT3G60520	zinc ion binding	1.66186	3.10427	0.658218	2.62463	1.33653	-1.50559	1.33813	-0.322711	-0.320888	-0.106683	-0.212042	0.448931
251395_at	AT2G45470	FLA8 (Arabinogalactan protein 8)	-5.51575	-3.86133	-0.538075	-5.53493	-8.05504	0.0716499	-0.826722	-3.3068	-1.48358	-1.44272	-2.15293	-4.21011
251400_at	AT3G60420	similar to unknown protein [Arabidopsis thaliana] (TAIR:AT3G60450.1); similar to unnamed protein product [Vitis vinifera] (GB:CAO70569.1); contains InterPro domain Phosphoglycerate mutase (InterPro:IPR013078); contains InterPro domain PRIB5 (InterPro:IPR012398)	5.68978	5.59007	-0.118464	10.2823	9.89522	3.93208	2.73394	2.76299	2.10608	1.33882	1.84907	1.97871
251402_at	AT3G60290	oxidoreductase, acting on paired donors, with incorporation or reduction of molecular oxygen, 2-oxoglutarate as one donor, and incorporation of one atom each of oxygen into both donors	-1.50707	-1.00726	-0.123743	-0.609806	-0.67407	0.287469	0.130899	-1.09458	-0.998726	-0.635548	-0.794731	-2.28468
251419_at	AT3G60470	similar to unknown protein [Arabidopsis thaliana] (TAIR:AT2G44930.1); similar to hypothetical protein [Vitis vinifera] (GB:CAN69719.1); contains InterPro domain Protein of unknown function DUF247, plant (InterPro:IPR004158)	0	1.35732	0	3.1723	0.603704	0	0	-0.15348	0.0016155	-0.00512364	0.0729294	0.889247
251422_at	AT3G60540	sec61beta family protein	1.76611	1.70937	-0.569307	5.47365	5.07361	-0.200174	0.750086	-0.421127	0.502469	1.28876	1.44001	0.122308
251457_s_at	AT3G60970;AT3G60160	[AT3G60970, ATMRP15 (Arabidopsis thaliana multidrug resistance-associated protein 15)];[AT3G60160, ATMRP9 (Arabidopsis thaliana multidrug resistance-associated protein 9)]	0.00849734	0.0843225	0.0425573	-0.701187	0.928528	0.241916	-0.303863	0.316904	-0.233622	0.268912	0.0510752	0.981132
251479_at	AT3G59700	ATHLECRK (ARABIDOPSIS THALIANA LECTIN-RECEPTOR KINASE); kinase	4.73031	4.33908	0	5.27399	4.73938	0.0632296	0.324108	1.16846	2.03873	1.23189	1.91695	1.76924
251535_at	AT3G58540	similar to unknown protein [Arabidopsis thaliana] (TAIR:AT5G06190.1)	0.0801877	0.0263534	-0.0162277	0.23531	-0.0480844	0.164909	-0.00584801	0.424922	1.19564	0.0152818	0.379093	0.157449
251575_at	AT3G58120	bZIP transcription factor family protein	-0.222427	0	-0.222427	-2.83956	-2.86957	-0.164185	-1.62315	-1.52358	-1.21127	-1.04024	-1.11761	-1.73177
251612_at	AT3G57950	similar to unknown protein [Arabidopsis thaliana] (TAIR:AT2G42180.1); similar to hypothetical protein [Vitis vinifera] (GB:CAN83225.1); similar to unnamed protein product [Vitis vinifera] (GB:CAO23380.1)	0	4.6758	0	7.65306	6.91618	-0.00470262	0.106065	1.62617	0.18218	0.541555	2.12367	2.52466
251625_at	AT3G57260	BGL2 (PATHOGENESIS-RELATED PROTEIN 2); glucan 1,3-beta-glucosidase/ hydrolase, hydrolyzing O-glycosyl compounds	0.00817726	0.751303	0.00792491	4.631	7.27004	0.495544	2.73733	1.38794	1.32514	1.1916	-0.259937	1.2218
251633_at	AT3G57460	catalytic/ metal ion binding / metalloendopeptidase/ zinc ion binding	1.0992	6.35407	-0.238672	6.97126	4.73671	-0.00339609	0.266231	0.0935446	0.00275757	1.01669	0.407871	0.795119
251673_at	AT3G57240	BG3 (BETA-1,3-GLUCANASE 3); hydrolase, hydrolyzing O-glycosyl compounds	0.00616801	-1.59115	0.0141589	3.7676	2.08417	4.28202	1.61171	-1.78869	-1.52893	1.00363	-0.508637	-1.09248
251720_at	AT3G56160	bile acid:sodium symporter	-0.147645	0.0233805	0.055167	-1.53416	-3.36819	-0.876428	-0.869386	-1.46065	-0.96536	-0.600887	-1.00292	-1.32393
251736_at	AT3G56130	biotin/lipoyl attachment domain-containing protein	-0.52366	-0.327827	0.0491324	-3.30305	-4.47577	-0.906841	-0.0181534	-1.14238	-0.860221	-0.624243	-0.804671	-1.446
251739_at	AT3G56170	CAN (CA-2+ DEPENDENT NUCLEASE); nuclease	2.18164	2.29643	0.697467	4.86913	5.98745	0.99708	1.48941	2.23487	1.78192	1.64292	2.18634	1.98544
251743_at	AT3G55890	yippee family protein	3.55278	4.09486	0.000252823	2.69916	3.62757	-0.00135077	-0.0012766	2.80674	2.6944	0.065406	0.839658	4.45202
251759_at	AT3G55630	ATDFD (A. THALIANA DHFS-FPGS HOMOLOG D); tetrahydrofolylpolyglutamate synthase	-3.38148	-2.71968	0.178511	-6.40315	-5.75056	-0.531185	-0.979906	-2.60873	-1.41146	-1.19283	-1.48622	-3.05499
251768_at	AT3G55940	phosphoinositide-specific phospholipase C, putative	0.2331	-0.80266	1.99532	0	0	0.0899844	-0.0380017	0.122749	-0.0742779	-0.0521788	-0.221808	-0.331859
251770_at	AT3G55970	oxidoreductase, 2OG-Fe(II) oxygenase family protein	3.56645	4.47061	2.33421	2.05235	1.80989	-0.190396	0.500664	4.73889	4.37196	3.50412	2.83535	3.46728
251774_at	AT3G55840	similar to unknown protein [Arabidopsis thaliana] (TAIR:AT2G40000.1); similar to unnamed protein product [Vitis vinifera] (GB:CAO41329.1); contains InterPro domain Hs1pro-1, C-terminal (InterPro:IPR009743); contains InterPro domain Hs1pro-1, N-terminal (InterPro:IPR009869)	4.39864	3.16174	-0.0432894	1.4158	0.00696223	-0.00152097	0	0.445345	0.461091	0.0663447	0.146663	1.42061
251784_at	AT3G55330	PPL1 (PSBP-LIKE PROTEIN 1); calcium ion binding	-1.56674	-0.566717	0.025322	-1.21088	-3.1882	-0.210338	0.19961	-2.87764	-1.83568	-0.884758	-1.11698	-3.17812
251788_at	AT3G55420	similar to hypothetical protein [Vitis vinifera] (GB:CAN83699.1)	0	0	0.0520742	-3.82438	-3.97041	-0.64093	-1.01358	-0.869998	-0.768597	-0.674872	-0.8045	-1.78235
251840_at	AT3G54960	ATPDIL1-3 (PDI-LIKE 1-3); thiol-disulfide exchange intermediate	-0.220414	-0.348532	-0.178548	3.93347	3.91193	1.31572	0.662919	0.101334	0.802787	1.48741	1.6544	-0.262151
251847_at	AT3G54640	TSA1 (TRYPTOPHAN SYNTHASE ALPHA CHAIN); tryptophan synthase	2.29757	1.26448	-0.00720907	2.53748	2.19124	1.20829	0.209198	1.17108	1.31792	0.937298	1.2634	1.20679
251856_at	AT3G54720	AMP1 (ALTERED MERISTEM PROGRAM 1); dipeptidase	-1.6558	-1.77765	-0.912996	-3.23659	-3.03725	-1.41774	0.155084	-1.34464	-0.936907	-0.662463	-0.938785	-1.1348
251884_at	AT3G54150	embryo-abundant protein-related	5.36125	4.92897	-0.0959868	6.54945	3.98325	-0.0551497	-0.0294425	1.1761	2.44558	0.612973	1.54903	2.23404
251895_at	AT3G54420	ATEP3 (Arabidopsis thaliana chitinase class IV); chitinase	2.46946	2.14568	0.381738	4.75165	3.68709	-0.842749	0.824079	1.03451	1.69068	2.93637	3.06648	0.700447
251900_at	AT3G54430	SRS6 (SHI-RELATED SEQUENCE 6)	-0.223186	0	-0.0284125	-3.11035	-2.86174	-1.76932	-1.18701	-0.463371	-0.42122	-0.241	-0.176454	-0.338869
251919_at	AT3G53800	armadillo/beta-catenin repeat family protein	-2.2855	-2.42061	-0.244683	-0.45138	-0.589049	3.81422	0.0504357	-1.80067	-1.37163	-0.742953	-1.19898	-2.53605
251946_at	AT3G53540	similar to unknown protein [Arabidopsis thaliana] (TAIR:AT4G28760.2); similar to unknown protein [Arabidopsis thaliana] (TAIR:AT4G28760.1); similar to unnamed protein product [Vitis vinifera] (GB:CAO18092.1); contains domain PHOSPHATIDYLINOSITOL N-ACETYLGLUCOSAMINYLTRANSFERASE SUBUNIT P (DOWN SYNDROME CRITICAL REGION PROTEIN 5)-RELATED (PTHR21726)	0.438782	1.14551	-0.00934084	1.10307	0.278074	-0.272337	0.688532	-0.423822	-0.323876	0.189991	0.169867	0.694535
251970_at	AT3G53150	UGT73D1 (UDP-GLUCOSYL TRANSFERASE 73D1); UDP-glycosyltransferase	6.79831	6.54945	0.0316029	9.63397	5.93846	-0.0295301	0.142839	0.555981	1.74859	0.699951	2.58857	3.18078
251975_at	AT3G53230	cell division cycle protein 48, putative / CDC48, putative	4.29305	4.40857	0.361226	3.60131	2.0413	-3.38015	-3.10707	2.9654	1.94866	0.985165	1.32419	2.78522
252011_at	AT3G52720	carbonic anhydrase family protein	-2.65337	-1.78403	0.921651	-8.03282	-7.43742	-5.74906	-1.81599	-2.10642	-1.68291	-1.6142	-1.60946	-1.38891
252060_at	AT3G52430	PAD4 (PHYTOALEXIN DEFICIENT 4); triacylglycerol lipase	5.51431	7.6907	-0.372031	9.94685	8.36112	1.52134	2.09171	1.73354	0.551335	0.858697	1.88966	1.43435
252068_at	AT3G51440	strictosidine synthase family protein	3.64992	4.46203	0.522469	6.07648	6.99896	0.551782	1.35781	3.17973	2.66966	2.54754	2.5777	2.24329
252076_at	AT3G51660	macrophage migration inhibitory factor family protein / MIF family protein	1.86273	1.65571	-0.337614	7.2984	7.243	4.80038	3.07697	1.69357	1.61101	1.28902	1.63224	1.90588
252098_at	AT3G51330	aspartyl protease family protein	-0.177852	3.45324	-0.222073	7.10443	7.0389	0.0150994	1.13679	-0.900487	0.602191	2.45975	2.62011	2.13588
252117_at	AT3G51430	YLS2 (yellow-leaf-specific gene 2); strictosidine synthase	1.31627	1.48307	0.334232	5.46724	7.42431	3.00265	4.00776	1.78128	1.26256	1.00887	1.17942	1.7961
252131_at	AT3G50930	AAA-type ATPase family protein	5.92724	6.67094	-0.37025	9.82323	7.00773	0.842989	2.8388	1.52354	1.54671	1.17277	1.29525	-0.163519
252136_at	AT3G50770	calmodulin-related protein, putative	0.840452	4.42408	0.0206992	3.06156	6.78499	-2.49e-05	0.511158	2.73368	2.1217	1.71294	1.07308	2.89162
252167_at	AT3G50560	short-chain dehydrogenase/reductase (SDR) family protein	0	-0.00286493	0	-3.85195	-3.99106	-3.14575	-0.651438	-0.496867	-0.22049	-0.410776	-0.241216	-0.893297
252168_at	AT3G50440	hydrolase	-4.31257	-3.33607	0.344783	-6.73759	-4.3192	0.47294	-0.335334	-1.35118	-1.2305	-1.28319	-1.36796	-1.46451
252170_at	AT3G50480	HR4 (HOMOLOG OF RPW8 4)	0	0	0	9.28277	9.2215	0.00369249	2.01355	0.258302	0.690667	1.83994	1.93019	1.7587
252179_at	AT3G50760	GATL2 (Galacturonosyltransferase-like 2); polygalacturonate 4-alpha-galacturonosyltransferase/ transferase, transferring glycosyl groups / transferase, transferring hexosyl groups	0.614156	2.06641	-0.493084	3.84429	2.06303	-0.358786	0.065404	1.85401	0.964868	1.21405	0.302559	0.480367
252200_at	AT3G50280	transferase family protein	2.96287	3.39561	0.556826	1.87127	1.44698	0.0115103	-0.016277	1.97771	2.03	1.93663	0.811622	2.12757
252215_at	AT3G50240	KICP-02; microtubule motor	-1.35387	-1.48706	-1.12321	-2.11062	-2.10485	1.06981	-0.345143	-1.30225	-1.18489	-1.00091	-1.1092	-1.5762
252265_at	AT3G49620	DIN11 (DARK INDUCIBLE 11); oxidoreductase	7.65344	3.33881	0.00706836	5.40527	8.35e-05	0.677601	0	4.26688	4.61275	0.148934	0.615832	0.897925
252280_at	AT3G49260	IQD21 (IQ-DOMAIN 21, IQ-domain 21); calmodulin binding	-2.07516	-1.85441	-0.150569	-3.50644	-4.68736	1.11318	0.462919	-1.78143	-1.47093	-1.10192	-1.43048	-2.29857
252291_s_at	AT3G49120;AT3G49110	[AT3G49120, ATPCB/ATPERX34/PERX34/PRXCB (PEROXIDASE 34); peroxidase];[AT3G49110, ATPCA/ATPRX33/PRX33/PRXCA (PEROXIDASE 33); peroxidase]	4.09938	2.7031	0.168646	5.42101	6.55972	2.81132	0.877931	1.93515	2.10553	1.4773	1.92119	1.66281
252303_at	AT3G49210	similar to unknown protein [Arabidopsis thaliana] (TAIR:AT3G49200.1); similar to condensation domain-containing protein [Arabidopsis thaliana] (TAIR:AT3G49190.1); similar to unnamed protein product [Vitis vinifera] (GB:CAO48523.1); contains InterPro domain Protein of unknown function UPF0089 (InterPro:IPR004255); contains InterPro domain Protein of unknown function DUF1298 (InterPro:IPR009721)	2.70832	0.59568	-0.66956	2.33417	5.89522	0.140649	1.59622	3.00608	2.69449	1.21798	1.75018	3.61096
252345_at	AT3G48640	similar to unknown protein [Arabidopsis thaliana] (TAIR:AT5G66670.2); similar to unknown protein [Arabidopsis thaliana] (TAIR:AT5G66670.1)	3.39616	5.4328	0	10.4147	8.56159	1.84959	1.42899	2.21395	0.837003	1.56998	3.84624	3.61216
252363_at	AT3G48460	GDSL-motif lipase/hydrolase family protein	-1.45333	-2.21883	-1.14499	-7.69319	-6.69776	-4.41865	-0.949935	-0.730153	-0.610882	-1.37978	-1.79798	-2.42061
252366_at	AT3G48420	haloacid dehalogenase-like hydrolase family protein	-0.795741	-0.166022	0.358765	-1.0525	-3.20227	-0.44576	-0.361164	-3.1112	-1.97166	-1.33816	-1.69955	-2.86242
252373_at	AT3G48090	EDS1 (ENHANCED DISEASE SUSCEPTIBILITY 1); signal transducer/ triacylglycerol lipase	3.32756	4.65494	-0.0318856	7.23086	5.17949	0.0133797	1.0712	-0.410235	-0.269271	0.36905	0.45636	-0.036862
252377_at	AT3G47960	proton-dependent oligopeptide transport (POT) family protein	1.02012	-0.870405	0.153444	-5.86602	-2.30253	-0.694172	-0.796545	2.49899	1.68033	1.11274	0.702575	-0.597757
252383_at	AT3G47780	ATATH6 (ABC2 homolog 6); ATPase, coupled to transmembrane movement of substances	3.40089	1.96017	-0.204855	6.43788	6.04598	0.609347	0.514977	1.75578	2.21795	0.878595	1.91824	2.40639
252391_at	AT3G47860	apolipoprotein D-related	-3.04428	-1.82443	0.102045	0.432844	-1.15344	2.37628	0.939119	-1.33791	-0.753884	-0.488964	-1.07982	-2.72431
252400_at	AT3G48020	similar to F-box family protein-related [Arabidopsis thaliana] (TAIR:AT5G62860.1); similar to unknown [Populus trichocarpa] (GB:ABK95323.1)	4.60319	2.12719	0.26927	2.11008	2.97993	-0.0668366	0.0299199	2.07795	1.7213	0.124761	0.477841	3.34357
252412_at	AT3G47295	unknown protein	0.208161	0.0969846	0.0565175	-3.85446	-2.22149	-3.20304	0.0125631	-1.07007	-1.15158	-0.840808	-1.01009	-0.64641
252414_at	AT3G47420	glycerol-3-phosphate transporter, putative / glycerol 3-phosphate permease, putative	2.25945	0.822014	-0.80677	-1.97406	1.12879	-6.59258	-0.680862	2.08499	1.77985	0.179927	1.2537	3.93099
252417_at	AT3G47480	calcium-binding EF hand family protein	5.19085	3.73098	0.375316	9.0796	8.88095	0.826058	1.9469	0.640432	1.46393	2.04396	2.58591	1.91783
252421_at	AT3G47540	chitinase, putative	3.47353	5.10704	-1.27516	4.7926	3.36995	-0.942323	-0.847352	2.23642	2.44479	0.701904	2.02125	3.1475
252437_at	AT3G47380	invertase/pectin methylesterase inhibitor family protein	0.959958	-1.42329	-1.26225	0.235737	0	1.05187	0.479564	1.5247	0.680809	0.690554	0.251962	-2.03499
252444_at	AT3G46980	transporter-related	-0.0909821	-0.0229573	0.433813	-0.311504	0.686445	0.37795	0.194456	-0.564499	-0.456333	-0.0657878	-0.249861	-0.366236
252448_at	AT3G47050	glycosyl hydrolase family 3 protein	0	0	0	0.0562701	2.71672	0	0.00174607	-0.124758	0.0695253	0.302247	1.15389	2.31859
252450_s_at	AT3G47090;AT3G47580	[AT3G47090, leucine-rich repeat transmembrane protein kinase, putative];[AT3G47580, leucine-rich repeat transmembrane protein kinase, putative]	0.976096	1.03649	-1.15956	1.90695	1.8967	0.140545	-0.081234	-0.133619	-0.242481	0.979203	0.702999	1.74485
252463_at	AT3G47070	similar to unknown [Populus trichocarpa] (GB:ABK95428.1)	-1.55729	-0.841206	-0.355228	-1.42623	-1.79944	-0.963305	-0.260036	-2.77668	-1.25672	-0.610516	-0.784676	-2.79558
252485_at	AT3G46530	RPP13 (RECOGNITION OF PERONOSPORA PARASITICA 13); ATP binding	0	0	0	-0.179564	-0.184931	0.382375	-0.181453	-0.687526	-0.238533	-0.0838891	-0.00317546	0.515278
252520_at	AT3G46370	leucine-rich repeat protein kinase, putative	-1.59062	-1.40027	0.037454	-0.0901289	-0.0901289	0	0	-1.79086	-1.08682	-0.946906	-1.32442	-0.462856
252527_at	AT3G46440	UXS5 (UDP-Xyl synthase 5); catalytic	0.706234	-0.0255119	0.407547	3.94244	4.61742	2.51417	0.955673	1.17487	1.373	0.927161	1.1062	1.39876
252539_at	AT3G45730	unknown protein	0	0	0	0.103713	2.03934	-0.145036	0.013145	-0.186169	-0.165061	-0.0497101	-0.026587	0.972999
252549_at	AT3G45860	receptor-like protein kinase, putative	-1.2904	1.33751	-0.0629168	4.55118	4.60123	0	1.69163	-3.34091	-1.29895	0.157423	-0.426461	-1.03788
252619_at	AT3G45210	similar to unknown protein [Arabidopsis thaliana] (TAIR:AT5G60680.1); similar to unnamed protein product [Vitis vinifera] (GB:CAO21845.1); contains InterPro domain Protein of unknown function DUF584 (InterPro:IPR007608)	-0.56324	-0.162463	-1.74381	-2.97166	-0.940919	-2.25324	0.164182	-0.679137	-0.319232	-0.243434	-0.248718	0.0943967
252648_at	AT3G44630	disease resistance protein RPP1-WsB-like (TIR-NBS-LRR class), putative	0.0344581	0.00626547	0	0.863922	0.89522	-0.513301	0.348177	-0.078035	-0.213981	0.331395	0.569529	0.839041
252652_at	AT3G44720	ADT4 (AROGENATE DEHYDRATASE 4); arogenate dehydratase/ prephenate dehydratase	3.79549	3.03418	0.474607	2.09242	1.52779	-1.01994	1.40699	2.21427	2.50775	1.70177	2.21019	1.09526
252659_at	AT3G44430	unknown protein	-1.2987	-0.557078	0.268747	0.22418	-1.94665	-0.0445507	0.0221543	-0.799251	-0.258817	-0.104882	-0.319641	-1.43914
252663_at	AT3G44070	beta-galactosidase	0	0	0	-0.0549354	-0.142743	2.0275	-0.307624	-0.249835	-0.334855	-0.258215	-0.22857	-0.119989
252679_at	AT3G44260	CCR4-NOT transcription complex protein, putative	1.43104	0.455686	-0.253388	-0.233261	1.01774	-0.241886	-0.0138049	0.821654	0.454721	0.460634	0.571551	0.132405
252684_at	AT3G44400	disease resistance protein (TIR-NBS-LRR class), putative	0	0	0	4.67735	3.08558	-0.0163938	0.020158	0.454709	0.845038	1.37896	1.63969	1.57014
252698_at	AT3G43670	copper amine oxidase, putative	-1.31358	-0.957238	-0.11909	-0.36581	3.10606	2.19364	0.727011	-1.95847	-0.57397	-0.00272243	0.173202	-0.0716733
252703_at	AT3G43740	leucine-rich repeat family protein	0	0	0	0.635847	-0.479297	-0.0429716	0.691543	-0.662881	-0.329798	0.368386	0.135742	-1.47205
252827_at	AT4G39950	CYP79B2 (cytochrome P450, family 79, subfamily B, polypeptide 2); oxygen binding	1.24549	1.54492	0.57114	3.24778	2.64287	2.49762	0.149248	1.26049	2.75006	1.05298	1.57313	1.15697
252853_at	AT4G39710	immunophilin, putative / FKBP-type peptidyl-prolyl cis-trans isomerase, putative	-3.35337	-1.34231	0.209718	-2.49352	-4.45853	0.0516139	0.024741	-3.34143	-2.09082	-1.17967	-1.65958	-3.56041
252858_at	AT4G39770	trehalose-6-phosphate phosphatase, putative	0	0	0.107273	-4.06764	-4.10047	-3.5329	-0.951004	-0.819733	-0.774862	-0.590675	-0.668803	-0.525669
252876_at	AT4G39970	haloacid dehalogenase-like hydrolase family protein	-1.45142	-0.61775	0.919043	-1.7821	-4.12464	0.0941629	0.0879923	-1.72194	-1.74453	-1.046	-1.22075	-2.64396
252908_at	AT4G39670	glycolipid binding / glycolipid transporter	6.77884	6.42893	-0.56512	9.02943	7.54272	-0.0117962	0.0166097	3.71451	4.59311	1.28108	2.81036	2.57917
252921_at	AT4G39030	EDS5 (ENHANCED DISEASE SUSCEPTIBILITY 5); antiporter/ transporter	7.63252	7.87329	1.27969	10.2175	7.51002	0.420372	1.17929	1.29512	1.54818	1.54657	2.3575	1.25795
252938_at	AT4G39190	similar to unknown protein [Arabidopsis thaliana] (TAIR:AT2G21560.1); similar to hypothetical protein with signal peptide [Cryptosporidium parvum Iowa II] (GB:XP_626648.1)	0.202069	0.160082	0.01892	-0.590923	2.51477	1.33366	0.289767	0.136258	-0.0986324	0.161174	0.212629	0.45478
252940_at	AT4G39270	leucine-rich repeat transmembrane protein kinase, putative	3.73492	2.7893	-0.0463372	5.86992	2.99098	0.871393	0.104396	2.1108	2.45308	1.68962	2.09117	2.02718
252965_at	AT4G38860	auxin-responsive protein, putative	-3.89584	-3.56056	-2.84223	-8.08912	-4.74094	-3.54063	-0.560056	-3.78571	-2.45935	-1.55804	-2.12144	-3.17785
252977_at	AT4G38560	similar to pEARLI4 [Arabidopsis thaliana] (TAIR:AT2G20960.1); contains InterPro domain Phospholipase-like, arabidopsis (InterPro:IPR007942)	2.41403	5.71093	0.0616148	5.93051	4.64326	-0.210695	0.574268	-0.0094112	-0.0113489	1.31023	0.983125	0.269413
252993_at	AT4G38540	monooxygenase, putative (MO2)	5.62479	4.58334	0.48159	6.53976	4.80274	0.559537	1.12511	1.48128	1.89794	0.911727	1.45001	1.70036
252997_at	AT4G38400	ATEXLA2 (ARABIDOPSIS THALIANA EXPANSIN-LIKE A2)	-0.0595722	-0.494737	-0.155135	-0.675955	-0.675955	-0.62054	-0.62054	-0.0961583	0.11785	0.0374344	0.081856	-0.179129
253012_at	AT4G37900	glycine-rich protein	1.63353	0.768162	0	3.69318	1.53528	0.00795672	0.0098918	0.155848	0.720803	0.5896	0.956775	0.683051
253052_at	AT4G37310	CYP81H1 (cytochrome P450, family 81, subfamily H, polypeptide 1); oxygen binding	-0.509499	-1.35988	-1.30408	-4.19514	0.63917	-1.75976	-0.192568	1.24513	1.24544	0.0682919	0.407411	2.77647
253088_at	AT4G36220	FAH1 (FERULATE-5-HYDROXYLASE 1); ferulate 5-hydroxylase	0.110222	-2.14937	-0.22298	-1.81308	1.01297	0.258096	0.824646	-0.614731	0.907112	0.729959	1.24841	1.14216
253099_s_at	AT4G37530;AT4G37520	[AT4G37530, peroxidase, putative];[AT4G37520, peroxidase 50 (PER50) (P50) (PRXR2)]	1.97929	0.56649	-0.967156	2.28127	3.52146	-2.9588	-0.729985	1.87597	2.70967	1.43187	2.95224	4.33997
253103_at	AT4G36110	auxin-responsive protein, putative	-0.485355	-1.00545	-0.406584	2.3976	4.32799	-0.0349921	1.02463	0.43972	1.02654	1.32689	1.6473	0.225237
253109_at	AT4G35920	MCA1 (MID1-COMPLEMENTING ACTIVITY 1)	-1.48582	-1.4522	0.735909	-5.08424	-5.05033	-1.46928	-0.972105	-1.6094	-1.06492	-0.832448	-1.02511	-1.34909
253137_at	AT4G35500	protein kinase family protein	2.01296	2.07483	-0.419996	3.57592	3.40397	0.218812	0.570424	1.34916	1.27516	0.688402	0.838243	1.59874
253168_at	AT4G35070	similar to SBP1 (S-RIBONUCLEASE BINDING PROTEIN 1), protein binding / zinc ion binding [Arabidopsis thaliana] (TAIR:AT1G45976.1); similar to unknown [Populus trichocarpa] (GB:ABK93023.1); contains InterPro domain S-ribonuclease binding protein, SBP1, pollen (InterPro:IPR017066)	0	0	0	0.0516405	0.0109513	0	0	0.0331653	-0.0354002	0.0048261	-0.0602556	0.060333
253181_at	AT4G35180	LHT7 (LYS/HIS TRANSPORTER 7); amino acid transmembrane transporter	5.46645	5.52791	0	7.67806	5.9857	0	0.29177	0.29014	0.980487	2.88663	2.64064	1.88386
253197_at	AT4G35250	vestitone reductase-related	-1.38915	-0.510599	0.251645	-1.69849	-2.32185	-0.779706	0.223754	-1.89828	-1.56657	-1.05892	-1.27744	-2.49817
253207_at	AT4G34770	auxin-responsive family protein	0	0	0	-0.219335	-0.128594	-0.0225891	0.0230255	-0.61402	-0.639859	0.0227397	-0.0864802	-0.184159
253251_at	AT4G34730	ribosome-binding factor A family protein	-2.02172	-1.01452	0.0986144	-1.46818	-1.25251	0.133455	0.183765	-1.30819	-0.954158	-0.857677	-0.926104	-1.27563
253268_s_at	AT4G34131;AT4G34135	[AT4G34131, UGT73B3 (UDP-GLUCOSYL TRANSFERASE 73B3); UDP-glycosyltransferase/ abscisic acid glucosyltransferase/ transferase, transferring hexosyl groups];[AT4G34135, UGT73B2; UDP-glucosyltransferase/ UDP-glycosyltransferase/ flavonol 3-O-glucosyltransferase]	5.27328	2.34391	0.753065	7.64939	4.88747	1.70143	0.648602	4.89505	4.09168	1.4916	2.09038	2.29693
253277_at	AT4G34230	CAD5 (CINNAMYL ALCOHOL DEHYDROGENASE 5); cinnamyl-alcohol dehydrogenase	2.21393	1.44731	-0.0371153	-0.204288	1.1766	-1.83346	-0.325408	2.44857	2.283	2.23624	2.44976	0.983434
253302_at	AT4G33660	unknown protein	-1.3681	-1.96018	-0.29749	-5.63448	-2.97169	-2.03837	-0.456349	-0.870728	-0.656791	-1.21065	-1.0683	-0.725098
253305_at	AT4G33666	unknown protein	-0.745699	-0.832482	-0.706334	-6.50007	-3.44929	-6.62252	-1.21416	0.165493	-1.0107	-1.36509	-1.16443	1.58075
253317_at	AT4G33960	similar to unknown protein [Arabidopsis thaliana] (TAIR:AT2G15830.1)	-3.27674	-2.84424	0.248899	-2.79893	-1.64429	1.38472	-0.097884	-0.172788	-0.409628	-0.686077	-0.86986	-1.43962
253423_at	AT4G32280	IAA29 (indoleacetic acid-induced protein 29); transcription factor	0	0	0	-0.0580778	-0.0580778	-0.0327033	0.0234232	-1.56175	-1.58614	-1.14934	-0.93828	-0.686736
253609_at	AT4G30190	AHA2 (Arabidopsis H(+)-ATPase 2); ATPase	-0.213945	-0.849218	-0.120844	-0.109955	1.35978	1.09375	0.315856	0.986052	1.08172	2.10091	2.22298	-1.17637
253628_at	AT4G30280	ATXTH18/XTH18 (XYLOGLUCAN ENDOTRANSGLUCOSYLASE/HYDROLASE 18); hydrolase, acting on glycosyl bonds	4.99448	3.07104	-1.11869	5.2444	1.12746	-0.395367	-0.0823115	0.0446368	1.56312	-0.335669	0.291747	-0.535114
253636_at	AT4G30500	similar to unknown protein [Arabidopsis thaliana] (TAIR:AT2G23940.1); similar to unnamed protein product [Vitis vinifera] (GB:CAO22157.1); contains InterPro domain Protein of unknown function DUF788 (InterPro:IPR008506)	-0.0367798	0.134459	0.324465	3.12261	2.33949	1.82803	-0.14964	1.03298	1.04754	1.16466	1.44654	-0.11815
253679_at	AT4G29610	cytidine deaminase, putative / cytidine aminohydrolase, putative	-0.887244	-1.07462	-1.66024	0.500264	-0.217983	4.51482	0.46315	-0.83893	-0.74097	-0.642204	-0.799453	-0.780948
253687_at	AT4G29520	similar to unnamed protein product [Vitis vinifera] (GB:CAO65389.1); contains InterPro domain Saposin B (InterPro:IPR008139)	0.26033	-0.233769	-0.634259	3.01318	2.95151	0.542194	-0.791195	0.649807	1.20506	1.53758	1.65167	-0.504089
253736_at	AT4G28780	GDSL-motif lipase/hydrolase family protein	-1.44356	-0.860425	-1.40597	-3.16347	-3.3647	-0.425897	-3.15032	-1.0498	-1.02596	-0.850231	-1.04251	-1.82393
253754_at	AT4G29020	glycine-rich protein	-1.81741	-2.08385	-0.959797	-2.28164	-2.97908	-0.0434477	-0.418757	-0.196835	-0.462629	-0.354879	-0.196678	-0.931958
253776_at	AT4G28390	AAC3 (ADP/ATP CARRIER 3); ATP:ADP antiporter/ binding	1.8723	2.21853	0.0866235	2.85475	3.94239	-2.06936	0.150905	1.17169	0.507076	0.60974	0.852931	2.43703
253777_at	AT4G28450	transducin family protein / WD-40 repeat family protein	-0.687807	-0.0527022	-0.293915	1.96218	-0.219477	1.15321	-1.47459	-1.33206	0.11675	0.847417	0.754257	-1.80309
253789_at	AT4G28570	alcohol oxidase-related	0.481923	1.16101	0.280506	3.12412	3.17136	0.658085	0.350958	0.558327	0.662203	0.605359	0.529167	1.29932
253811_at	AT4G28190	ULT1 (ULTRAPETALA1); DNA binding / binding	0	0	0	-0.313319	-0.919656	-0.638072	-0.122072	-0.0878399	-0.114831	0.0231964	-0.11838	-0.340311
253841_at	AT4G27830	glycosyl hydrolase family 1 protein	0.0942112	1.11129	1.36615	1.39455	2.33105	-0.0663662	0.643158	1.88655	1.2218	0.709511	0.845272	2.04992
253842_at	AT4G27860	integral membrane family protein	0.483419	1.95843	1.74023	0.643185	2.91344	0.000137071	0	1.13148	1.06116	1.40392	0.568338	0.697511
253866_at	AT4G27480	glycosyltransferase family 14 protein / core-2/I-branching enzyme family protein	0.512486	0.086414	-0.000103101	0.21399	2.19521	0.0096219	0	0.327339	0.0941201	0.19611	0.310486	1.11656
253908_at	AT4G27260	GH3.5/WES1; indole-3-acetic acid amido synthetase	0.435698	0.06245	-0.0874483	-0.217453	0.666169	-0.0415731	-0.0393854	2.87649	2.129	0.1535	0.20252	2.48132
253943_at	AT4G27030	small conjugating protein ligase	-2.74687	-3.06133	-0.20129	-5.69418	-3.09011	-2.79404	-0.0888757	-1.63575	-1.87223	-1.42768	-1.67094	-1.07947
253971_at	AT4G26530	fructose-bisphosphate aldolase, putative	-4.9129	-2.62728	-0.715199	-4.07389	-7.27744	-0.620072	-0.686363	-6.01833	-2.58009	-1.6382	-1.7224	-4.92661
254014_at	AT4G26120	ankyrin repeat family protein / BTB/POZ domain-containing protein	2.3225	3.19912	0.00406847	5.06564	3.0968	-0.0868213	0.0102008	1.04747	0.981838	0.148178	0.381228	2.20841
254040_at	AT4G25900	aldose 1-epimerase family protein	3.67979	2.59982	0.474098	4.76919	5.52623	0.934879	1.05718	0.746681	1.93338	0.874534	1.36177	1.80029
254041_at	AT4G25830	integral membrane family protein	-0.537393	-0.631072	0.657932	-4.4874	-4.64235	-2.35305	0.30067	-0.680059	-0.821172	-0.520003	-0.805693	-1.29595
254080_at	AT4G25630	FIB2 (FIBRILLARIN 2)	-2.17041	-2.03934	-1.53309	-0.0188122	-3.09323	2.51319	-0.228487	-1.06046	0.00361866	0.827368	1.07986	-2.63523
254098_at	AT4G25100	FSD1 (FE SUPEROXIDE DISMUTASE 1); iron superoxide dismutase	-0.498867	-0.170097	0.053245	-0.822943	-1.33696	-0.461006	-0.444043	-2.00738	-0.923918	-0.722608	-0.809592	-1.11118
254101_at	AT4G25000	AMY1/ATAMY1 (ALPHA-AMYLASE-LIKE); alpha-amylase	-0.188101	0	-0.162463	-0.000740291	1.19058	-0.000552383	0.0266887	4.08939	2.77285	0.703731	0.769303	2.07568
254122_at	AT4G24510	CER2 (ECERIFERUM 2); transferase	-1.13083	-1.5266	-0.612776	-1.64868	-4.73085	-0.362304	-0.145173	-1.20071	-1.64934	-1.36163	-1.43893	-3.40661
254150_at	AT4G24350	phosphorylase family protein	1.15959	1.14753	1.99854	-2.06362	-3.88636	2.75787	0.361022	0.488755	0.314618	0.17136	-0.361889	-2.02713
254163_s_at	AT4G24340;AT4G24350	[AT4G24340, phosphorylase family protein];[AT4G24350, phosphorylase family protein]	1.49263	2.19108	1.55767	-0.955392	-3.97704	2.46527	0.153789	1.11502	0.749449	0.180652	-0.0100997	-1.71117
254166_at	AT4G24190	SHD (SHEPHERD); ATP binding	-0.706055	-0.853178	-0.40391	1.19858	2.37477	-0.0761875	-0.320583	0.117218	0.337966	0.830514	0.932583	-0.378653
254190_at	AT4G23885	similar to unknown protein [Arabidopsis thaliana] (TAIR:AT5G24165.1); similar to unnamed protein product [Vitis vinifera] (GB:CAO69543.1)	1.49249	1.79131	0.0197891	3.60279	4.2782	-1.24002	-0.337448	2.5322	2.36911	1.69208	2.0669	2.71322
254215_at	AT4G23700	ATCHX17 (CATION/H+ EXCHANGER 17); monovalent cation:proton antiporter	5.21314	1.10517	0	4.11065	4.93276	0	0	1.96155	3.23725	1.16479	3.11421	4.71931
254229_at	AT4G23610	similar to unknown protein [Arabidopsis thaliana] (TAIR:AT3G54200.1); similar to unnamed protein product [Vitis vinifera] (GB:CAO39657.1); similar to hypothetical protein [Vitis vinifera] (GB:CAN73280.1)	0.0208886	2.68647	-0.0248269	5.26958	6.65284	0.217703	0.69294	-0.759414	0.287716	1.93251	2.14445	1.2735
254231_at	AT4G23810	WRKY53 (WRKY DNA-binding protein 53); DNA binding / protein binding / transcription activator/ transcription factor	0.77836	-1.70237	-0.878268	4.15601	6.41845	1.30289	1.47639	-0.438738	0.122256	3.07418	2.54698	-0.222238
254243_at	AT4G23210	CRK13/HIG1; kinase	3.06438	4.86677	-0.565077	10.4379	7.41613	0.000715276	0.391354	0.798195	1.59984	3.18269	3.65871	-0.666475
254251_at	AT4G23300	protein kinase family protein	-0.0380719	0.103381	-0.33756	-0.468495	0.0657022	-1.78605	-0.168813	-2.12229	-0.887787	1.77968	1.63176	-0.484952
254252_at	AT4G23310	receptor-like protein kinase, putative	-3.8e-08	0.638692	0	3.54601	2.30002	-0.040196	0.217097	-0.247489	-0.357224	0.310584	0.0488369	0.151297
254253_at	AT4G23320	protein kinase family protein	0.00115497	2.22661	0.00115497	4.24436	4.10381	-0.0256489	0.280088	-0.734652	0.122742	1.27445	1.1567	1.44083
254265_s_at	AT4G23140;AT4G23160	[AT4G23140, CRK6 (CYSTEINE-RICH RLK 6); kinase];[AT4G23160, protein kinase family protein]	0.0318037	2.2398	-0.0247153	5.6891	6.9258	1.96694	2.03826	-2.00061	-0.505099	1.4842	-0.129166	-0.322342
254271_at	AT4G23150	protein kinase family protein	0.0956042	5.59881	-0.0910276	9.90704	7.78654	-0.000956094	0.761992	0.107341	1.93807	2.34242	2.19811	1.64618
254292_at	AT4G23030	MATE efflux protein-related	0.0547678	3.53462	0	4.42324	1.22219	0.00301583	0.00408963	0.0379448	0.0243948	0.311725	0.147849	-0.146231
254299_at	AT4G22920	ATNYE1/NYE1 (NON-YELLOWING 1)	2.51841	1.09356	-0.120352	-0.0728574	3.21246	-2.1782	0.458195	2.4215	1.47739	0.188748	0.763486	3.86981
254384_at	AT4G21870	26.5 kDa class P-related heat shock protein (HSP26.5-P)	-2.01635	-1.55117	-1.0654	-5.20294	-4.9219	-0.887188	-1.22783	-1.94999	-1.54422	0.441565	-0.479862	-2.05407
254385_s_at	AT4G21830;AT4G21840	[AT4G21830, methionine sulfoxide reductase domain-containing protein / SeIR domain-containing protein];[AT4G21840, methionine sulfoxide reductase domain-containing protein / SelR domain-containing protein]	8.73167	9.17336	0.0915856	10.0036	7.65582	0.089178	0.955305	5.06246	4.08087	2.26498	2.51281	3.17658
254387_at	AT4G21850	methionine sulfoxide reductase domain-containing protein / SeIR domain-containing protein	7.41568	8.19602	0.0440975	9.42612	6.79777	-0.00935025	0.43368	3.43943	2.0124	0.945565	1.61327	0.772548
254390_at	AT4G21940	CPK15 (calcium-dependent protein kinase 15); calmodulin-dependent protein kinase/ kinase	0.853751	0.538315	0.38237	-0.614733	0.717933	-2.34804	-0.139519	0.095081	0.117765	0.119739	-0.0836222	0.792535
254396_at	AT4G21680	proton-dependent oligopeptide transport (POT) family protein	5.4558	0.676385	0.0155877	0	0.0119873	0	0	5.8335	5.56642	0.422093	1.20311	4.1897
254423_at	AT4G21610	LOL2 (LSD ONE LIKE 2); transcription factor	-0.281443	2.06199	0.369216	4.10264	4.23332	-0.276292	0.511272	0.701383	0.422509	0.294421	0.519308	1.60757
254453_at	AT4G21120	AAT1 (CATIONIC AMINO ACID TRANSPORTER 1); cationic amino acid transmembrane transporter	3.5073	1.62322	0.346305	2.61128	4.80834	0	0	1.87631	1.7902	2.2935	2.46571	2.68314
254485_at	AT4G20760	short-chain dehydrogenase/reductase (SDR) family protein	-0.985833	-0.408332	0.199982	-1.22538	-2.71187	-0.119016	-0.241349	-1.86048	-1.15562	-0.925986	-1.2775	-2.448
254500_at	AT4G20110	vacuolar sorting receptor, putative	3.33336	4.18932	0.0446892	7.67337	8.49821	0.0607466	1.38749	1.9464	2.30683	1.87707	2.25707	3.04416
254533_at	AT4G19670	zinc finger (C3HC4-type RING finger) family protein	0.824367	1.1126	0.162559	0.32845	1.07312	-1.0222	0.0639311	0.72511	0.47952	0.417401	0.427101	0.847002
254543_at	AT4G19810	glycosyl hydrolase family 18 protein	3.78021	0	0	2.67626	2.05799	0.749957	0.438063	3.03807	4.32399	2.44659	3.02351	2.51705
254594_at	AT4G18930	cyclic phosphodiesterase	-0.951738	-0.46858	-0.327131	2.63372	4.24136	2.68097	0.878531	-0.179114	0.442027	1.00791	1.1855	-1.11895
254597_at	AT4G18980	similar to unknown protein [Arabidopsis thaliana] (TAIR:AT5G45630.1); similar to unknown [Cucumis melo] (GB:ABQ53634.1); contains InterPro domain Protein of unknown function DUF584 (InterPro:IPR007608)	1.07741	0	0	0	2.30686	1.02e-14	1.02e-14	3.16266	2.73886	0.004848	0.326357	3.10325
254609_at	AT4G18970	GDSL-motif lipase/hydrolase family protein	0.000138648	0.000138648	0	-5.72207	-5.91197	-2.62064	-2.21241	-1.95882	-1.87451	-1.46004	-1.40665	-1.63779
254660_at	AT4G18250	receptor serine/threonine kinase, putative	0.816787	3.7796	0	7.28686	4.08627	-0.0140063	0.012535	-0.375003	0.521859	2.0271	1.99696	1.35293
254667_at	AT4G18280	glycine-rich cell wall protein-related	-0.703136	-1.05046	0.0825031	-1.79651	-0.829479	0.776581	0.334534	0.480386	-0.347982	-0.396744	-0.143807	-0.755586
254673_at	AT4G18430	AtRABA1e (Arabidopsis Rab GTPase homolog A1e); GTP binding	2.65412	4.7452	-0.182437	6.80461	4.75595	-0.0669644	0.0297068	-0.0167495	1.59802	1.476	2.04722	2.70508
254741_s_at	AT4G13920;AT4G13900	[AT4G13920, disease resistance family protein / LRR family protein];[AT4G13900, pseudogene, similar to NL0D, contains leucine rich-repeat domains Pfam:PF00560, INTERPRO:IPR001611; similar to Cf-4A protein (Lycopersicon esculentum) gi|3097197|emb|CAA73187; blastp match of 33% identity and 2.9e-93 P-value to GP|4235641|gb|AAD13301.1||AF119040 NL0D {Lycopersicon esculentum}]	0	0	0	3.44063	6.90527	-2.04314	0.553694	2.22608	2.20287	2.03661	2.49281	4.30297
254746_at	AT4G12980	auxin-responsive protein, putative	-2.27965	-2.0226	-1.45096	-7.16515	-5.72041	-3.67041	0.224003	-3.36977	-2.66975	-1.89879	-2.16255	-2.1845
254783_at	AT4G12830	hydrolase, alpha/beta fold family protein	-3.60847	-2.14596	0.214443	-2.54309	-6.10554	-0.315061	-0.588809	-2.65082	-1.85409	-1.39349	-1.47157	-2.73204
254805_at	AT4G12480	pEARLI 1; lipid binding	1.02573	1.18346	0.216464	1.90128	5.91676	0.116396	2.08897	-0.626709	0.957008	1.85376	2.01726	-2.52785
254819_at	AT4G12500	protease inhibitor/seed storage/lipid transfer protein (LTP) family protein	2.2413	1.02655	1.02852	0.117902	3.04048	-0.213852	0.646091	-0.341454	1.59989	2.80706	3.07929	-0.96408
254832_at	AT4G12490	protease inhibitor/seed storage/lipid transfer protein (LTP) family protein	2.29012	0.773654	0.966025	1.15129	6.00885	-0.644786	1.72339	-0.0774446	0.945494	1.29016	1.37877	-0.0951963
254833_s_at	AT4G12290;AT4G12280	[AT4G12290, copper amine oxidase, putative];[AT4G12280, copper amine oxidase family protein]	-2.46989	-2.12317	0.0377936	1.98743	3.59334	4.85838	0.759913	1.48672	1.23747	1.45562	1.42031	1.30053
254834_at	AT4G12300	CYP706A4 (cytochrome P450, family 706, subfamily A, polypeptide 4); oxygen binding	-1.32302	-0.804155	0.0296165	-1.28907	1.879	0.562732	0.97546	1.03129	0.160313	0.216783	0.302084	1.48022
254869_at	AT4G11890	protein kinase family protein	3.76312	3.82182	1.4524	9.49064	8.44005	1.7523	1.95089	2.08933	1.79797	2.37738	2.2383	1.2167
254889_at	AT4G11650	ATOSM34 (OSMOTIN 34)	0	0	0	0.00156149	1.95135	0	0.0101609	3.3629	7.52019	0.534925	3.949	5.11608
254917_at	AT4G11350	transferase, transferring glycosyl groups	2.96938	3.67738	0.707882	2.28735	4.34004	-0.171701	0.313299	1.22573	0.604815	0.80254	0.922093	0.763845
254952_at	AT4G10955;AT4G10960	[AT4G10955, lipase class 3 family protein];[AT4G10960, UGE5 (UDP-D-GLUCOSE/UDP-D-GALACTOSE 4-EPIMERASE 5); UDP-glucose 4-epimerase/ protein dimerization]	3.68571	1.62177	0.342782	3.5177	5.52739	-0.531261	0.930083	2.05275	2.02883	0.921091	1.01915	3.09984
254975_at	AT4G10500	oxidoreductase, 2OG-Fe(II) oxygenase family protein	0	0.0511891	0	2.507	5.34251	0	1.77413	0.131546	1.12605	1.55115	0.918548	2.68715
255012_at	AT4G10030	hydrolase, alpha/beta fold family protein	-0.558446	0.213947	0.165896	-1.38558	-2.63572	-0.467697	0.317619	-0.522867	-0.641826	-0.619808	-0.748999	-1.26162
255088_at	AT4G09350	DNAJ heat shock N-terminal domain-containing protein	-3.1919	-2.23395	-0.155849	-6.60458	-2.96727	-2.78829	-0.660727	-1.08727	-1.26652	-0.943255	-1.34696	-1.50942
255177_at	AT4G08040	ACS11 (1-Amino-cyclopropane-1-carboxylate synthase 11); 1-aminocyclopropane-1-carboxylate synthase	0	0	0	0	0.0011993	1.38e-05	0	0.103244	-0.0581402	-0.0853553	0.00795531	0.1337
255230_at	AT4G05390	ATRFNR1 (ROOT FNR 1); oxidoreductase	3.67499	2.57545	0.627466	0.719748	-0.082291	-0.642262	-0.124661	0.84427	1.18348	0.676677	0.811068	0.755711
255243_at	AT4G05590	similar to unknown protein [Arabidopsis thaliana] (TAIR:AT4G22310.1); similar to unknown [Populus trichocarpa] (GB:ABK93494.1); contains InterPro domain Protein of unknown function UPF0041 (InterPro:IPR005336)	-0.467682	-0.319052	0.505629	0.621183	2.91203	-0.918449	0.0380379	1.76481	1.14613	0.560554	0.738793	2.15144
255254_at	AT4G05030	heavy-metal-associated domain-containing protein	0	3.37018	0	7.102	5.5948	-0.00943816	8.29e-06	0.19314	0.158733	-0.0414217	1.27908	0.894235
255259_at	AT4G05020	NDB2 (NAD(P)H DEHYDROGENASE B2); disulfide oxidoreductase	4.02682	3.10735	-0.441167	4.90208	3.43859	-1.23891	0.616348	1.9422	1.95412	1.09176	1.251	1.05306
255298_at	AT4G04840	methionine sulfoxide reductase domain-containing protein / SeIR domain-containing protein	-2.12152	-1.47596	0.720619	-4.85285	-7.17144	0.162734	-0.354476	-1.64092	-2.98376	-1.95621	-2.4887	-4.0021
255340_at	AT4G04490	protein kinase family protein	4.55116	6.44769	0.0141568	9.89696	7.85037	0.0071473	0.654053	1.27796	2.5013	2.14865	2.89474	1.92824
255341_at	AT4G04500	protein kinase family protein	0.0343074	3.86871	0.00109644	8.52993	8.14985	0.00449229	0.874252	0.944781	0.051701	1.02921	1.97014	2.31628
255342_at	AT4G04510	protein kinase family protein	0.0387346	0.844818	0	2.76611	0.140202	0	0	-0.0457433	-0.0424197	1.29677	0.513031	0.105735
255345_at	AT4G04460	aspartyl protease family protein	0	0	0	-0.0321583	3.29436	0.0142029	0.00924517	0.0105491	0.254973	-0.0553806	-0.060413	0.294784
255406_at	AT4G03450	ankyrin repeat family protein	5.87342	6.3686	0.0812716	7.24458	6.57354	0.0641416	0.628029	-0.474005	-0.270387	1.53913	1.52835	2.19808
255430_at	AT4G03320	TIC20-IV (TRANSLOCON AT THE INNER ENVELOPE MEMBRANE OF CHLOROPLASTS 20-IV); P-P-bond-hydrolysis-driven protein transmembrane transporter	3.20587	3.00653	-0.210772	4.46227	2.98406	-1.13918	-0.429685	3.41572	2.42181	0.534782	1.23589	3.45343
255479_at	AT4G02380	SAG21 (SENESCENCE-ASSOCIATED GENE 21)	4.93875	5.33489	0.0285752	8.81888	8.19605	2.3847	3.71171	4.62698	4.08536	2.39455	2.80383	1.07522
255502_at	AT4G02410	lectin protein kinase family protein	1.73842	1.27249	-1.07105	3.00245	1.8776	-1.1177	0.566076	-0.0474851	0.2016	0.942083	0.589867	0.475174
255508_at	AT4G02220	zinc finger (MYND type) family protein / programmed cell death 2 C-terminal domain-containing protein	0.76566	2.4056	-1.13706	5.06009	3.178	1.52695	-0.258028	-0.123531	0.210779	0.652543	0.635974	0.915217
255536_at	AT4G01575	serine protease inhibitor, Kazal-type family protein	2.16785	0.553014	-0.584472	1.20308	0.133203	-0.00221776	-0.0388002	0.0361517	-0.081047	-0.149541	-0.202749	0.185934
255543_at	AT4G01870	tolB protein-related	6.69037	4.10482	0.14667	8.05602	7.06774	0.85944	1.89103	3.62625	3.27129	0.477504	1.64074	2.4871
255549_at	AT4G01950	ATGPAT3/GPAT3 (GLYCEROL-3-PHOSPHATE ACYLTRANSFERASE 3); acyltransferase	2.31664	1.24873	-0.328917	1.15939	-0.0466787	-1.95392	-0.984429	-0.603823	-0.219418	-0.514117	-0.177165	1.15995
255568_at	AT4G01250	WRKY22 (WRKY DNA-binding protein 22); transcription factor	2.39091	0.311564	0.0515526	0.168949	0.247384	0.127926	0.351628	-0.0640962	0.691576	1.37853	1.84853	0.717766
255575_at	AT4G01430	nodulin MtN21 family protein	0	0.216934	0	-0.245948	1.96326	-1.21009	-0.716602	3.28791	4.30972	1.46556	2.49286	3.62834
255587_at	AT4G01480	ATPPA5 (ARABIDOPSIS THALIANA PYROPHOSPHORYLASE 5); inorganic diphosphatase/ pyrophosphatase	-1.13925	-0.66051	0.762585	-0.532834	1.47543	-0.19862	0.536801	-0.097128	-0.0844995	0.198138	0.221289	-0.241192
255590_at	AT4G01610	cathepsin B-like cysteine protease, putative	-0.705875	0.0182137	0.601014	0.728308	3.97535	0.880271	0.646853	0.909402	0.77586	0.621906	0.730871	1.54601
255595_at	AT4G01700	chitinase, putative	1.48676	1.3976	0.400194	6.92661	6.29256	2.34629	1.54206	0.917447	1.16557	3.28958	3.37825	1.04546
255596_at	AT4G01720	WRKY47 (WRKY DNA-binding protein 47); transcription factor	-0.805171	-0.996057	-0.526513	1.63485	2.46779	0.0451025	0.702003	-0.145523	0.0085722	2.47702	1.89996	0.268029
255622_at	AT4G01070	GT72B1; UDP-glucosyltransferase/ UDP-glycosyltransferase/ transferase, transferring glycosyl groups	1.73375	0.3347	-0.920036	-0.0356708	0.719747	-2.42898	-0.970679	0.762656	1.32031	0.658358	0.985972	0.524234
255630_at	AT4G00700	C2 domain-containing protein	1.42863	5.82503	-0.0223171	8.05567	8.01577	0	0.855456	1.54535	1.3606	1.31426	2.30535	3.59301
255662_at	AT4G00400	GPAT8 (GLYCEROL-3-PHOSPHATE ACYLTRANSFERASE 8); acyltransferase/ glycerol-3-phosphate O-acyltransferase	-0.837345	-1.16786	-0.0213655	-2.25263	-2.56504	0.479598	-1.15289	-1.71018	-1.89762	-1.37103	-1.65918	-2.37577
255692_at	AT4G00400	GPAT8 (GLYCEROL-3-PHOSPHATE ACYLTRANSFERASE 8); acyltransferase/ glycerol-3-phosphate O-acyltransferase	-3.14011	-1.78042	-0.368673	-3.23421	-4.40004	0.232074	-1.61013	-2.84764	-2.50978	-1.89403	-2.25416	-3.55694
255719_at	AT1G32080	membrane protein, putative	-1.04225	-0.737131	0.065005	-2.01837	-3.62869	-0.585996	-0.049465	-3.55297	-2.28947	-1.05968	-1.47168	-2.88466
255723_at	AT3G29575	similar to TMAC2 (TWO OR MORE ABRES-CONTAINING GENE 2) [Arabidopsis thaliana] (TAIR:AT3G02140.1); similar to unnamed protein product [Vitis vinifera] (GB:CAO49169.1); contains InterPro domain Protein of unknown function DUF1675 (InterPro:IPR012463)	3.21211	3.44226	0.71058	4.52633	4.10583	-0.306221	1.54873	2.4968	1.72266	0.0252208	0.136924	1.8156
255732_at	AT1G25450	very-long-chain fatty acid condensing enzyme, putative	-0.943956	-0.816543	-0.927233	-1.0888	-2.50139	0.489746	0.369372	-1.27278	-1.25153	-0.479406	-0.987927	-2.01623
255817_at	AT2G33330	33 kDa secretory protein-related	-3.43311	-3.43801	0.00315447	-3.56873	-3.72446	0.690347	-0.711322	-1.46425	-1.17847	-1.12505	-1.12037	-1.57082
255818_at	AT2G33570	similar to unknown protein [Arabidopsis thaliana] (TAIR:AT5G44670.1); similar to unnamed protein product [Vitis vinifera] (GB:CAO66312.1); similar to hypothetical protein [Vitis vinifera] (GB:CAN76802.1); contains InterPro domain Protein of unknown function DUF23 (InterPro:IPR008166)	-2.38613	-2.3204	-0.286173	-5.24018	-5.53177	-1.21096	-0.740177	-0.919412	-0.261135	0.0718696	-0.307324	-1.43718
255822_at	AT2G40610	ATEXPA8 (ARABIDOPSIS THALIANA EXPANSIN A8)	-0.145387	0	-0.145387	-6.28898	-6.18509	-3.09122	-2.1983	-5.01285	-4.05377	-2.15415	-2.37723	-3.33006
255879_at	AT1G67000	kinase	0.0670899	2.18533	0	2.14025	0.0503938	0	0	0.30027	0.822384	0.0624228	-0.0369062	1.99056
255881_at	AT1G67070	DIN9 (DARK INDUCIBLE 9); mannose-6-phosphate isomerase	3.92391	4.00714	2.11002	2.07507	0.703197	-3.51602	-0.416373	1.2706	1.21736	0.0801901	1.13648	2.98612
255912_at	AT1G66960	lupeol synthase, putative / 2,3-oxidosqualene-triterpenoid cyclase, putative	0.0999389	0	0	-0.0497581	1.13009	0	0.532924	-0.361043	-0.320205	0.237675	-0.149912	0.526674
255926_at	AT1G22190	AP2 domain-containing transcription factor, putative	1.36755	-0.309069	-0.678594	-2.24213	-0.367546	-2.19267	-2.51509	1.51504	1.13422	-0.0812732	0.333458	1.16818
255941_at	AT1G20350	ATTIM17-1 (Arabidopsis thaliana translocase inner membrane subunit 17-1); P-P-bond-hydrolysis-driven protein transmembrane transporter	2.22921	0.280538	-0.0856222	0.384859	0.545037	-0.232711	-0.035581	0.90772	1.16778	0.28902	0.193279	1.50865
255943_at	AT1G22370	ATUGT85A5 (UDP-GLUCOSYL TRANSFERASE 85A5); transferase, transferring glycosyl groups	-0.663893	-1.61924	-0.0062433	-0.524332	-0.632172	0.982035	-1.55366	-0.427598	-0.634767	-0.974743	-0.851925	-0.654842
255962_at	AT1G22330	RNA binding	-0.0300829	0.0300829	0.000280981	-2.12733	-2.68431	-0.964519	-1.46687	-0.495538	-0.443021	-0.236666	-0.427822	-0.840916
255969_at	AT1G22330	RNA binding	0	0	0	-1.34697	-2.19884	-0.785922	-1.29622	-0.635133	-0.475282	-0.332842	-0.628585	-1.04777
256012_at	AT1G19250	FMO1 (FLAVIN-DEPENDENT MONOOXYGENASE 1); monooxygenase	6.53114	7.68073	0	11.1481	9.24346	0.0084949	0.0121684	3.63223	3.35065	0.970516	3.72736	6.12777
256015_at	AT1G19150	LHCA6 (Photosystem I light harvesting complex gene 6); chlorophyll binding	-3.00186	-1.55168	-0.10179	-3.47554	-6.81236	-1.11864	-0.730272	-4.26848	-1.64808	-1.35294	-1.90801	-4.65714
256018_at	AT1G58300	HO4 (HEME OXYGENASE 4); heme oxygenase (decyclizing)/ oxidoreductase	0	0	0	2.2067	1.95008	-0.00976191	0.0946028	0.0664542	0.0572725	0.061753	0.102948	0.183316
256062_at	AT1G07090	similar to unknown protein [Arabidopsis thaliana] (TAIR:AT5G58500.1); similar to hypothetical protein [Vitis vinifera] (GB:CAN60458.1); contains InterPro domain Protein of unknown function DUF640 (InterPro:IPR006936)	0.00778383	-0.199952	-0.00425567	-0.400981	-0.483739	1.1706	-0.0702634	-1.69625	-0.802449	0.231803	0.123257	-0.838369
256088_at	AT1G20810	immunophilin / FKBP-type peptidyl-prolyl cis-trans isomerase family protein	-1.38086	-0.600481	0.0547804	-1.8215	-3.09669	-0.247176	0.205806	-1.04081	-0.918404	-0.720295	-0.92713	-1.76082
256169_at	AT1G51800	leucine-rich repeat protein kinase, putative	3.8568	2.19197	0.772389	6.67588	6.04398	0.0497922	0.477399	-0.120672	1.23995	3.32706	3.26668	-0.25395
256186_at	AT1G51680	4CL1 (4-COUMARATE:COA LIGASE 1); 4-coumarate-CoA ligase	1.91412	0.731899	-0.00805882	-3.63314	-1.7862	-2.69321	0.317184	0.0346644	0.316462	1.30324	1.52121	-0.577686
256216_at	AT1G56340	CRT1 (CALRETICULIN 1); calcium ion binding	-0.483621	-0.584997	-0.373456	0.70421	1.59154	-0.277389	-0.101907	0.253723	0.632596	0.942371	1.01514	-0.285094
256243_at	AT3G12500	ATHCHIB (BASIC CHITINASE); chitinase	2.37637	0	0	0.0192366	4.05017	0	0	2.41375	3.73614	0.107352	1.06062	4.38205
256252_at	AT3G11340	UDP-glucoronosyl/UDP-glucosyl transferase family protein	8.80627	8.94066	0.127352	11.0775	7.42214	0.215543	0.797491	3.20529	2.64269	3.61962	3.38586	3.11578
256265_at	no_match	no_match	-0.000162325	0	-0.000162325	0.440232	3.99992	-0.185312	-0.058477	0.267801	0.347844	0.787402	0.690509	2.01546
256266_at	AT3G12320	similar to unknown protein [Arabidopsis thaliana] (TAIR:AT5G06980.1); similar to hypothetical protein [Vitis vinifera] (GB:CAN75675.1)	2.6108	-0.228464	0.0438949	-7.00951	0.0574371	-7.99734	-0.498307	0.993223	-0.00473704	-0.453458	-0.268067	3.69019
256275_at	AT3G12110	ACT11 (ACTIN-11); structural constituent of cytoskeleton	-0.145758	-0.298845	-0.150877	-5.92615	-6.12621	-3.82997	-2.49033	-0.496153	-0.193427	-0.417446	-0.459991	-0.661447
256289_s_at	AT3G12240;AT3G12230	[AT3G12240, SCPL15 (serine carboxypeptidase-like 15); serine carboxypeptidase];[AT3G12230, SCPL14 (serine carboxypeptidase-like 14); serine carboxypeptidase]	0	0.114554	0	1.84311	5.00261	-0.000995572	0.0117723	0.682908	0.630553	0.659544	2.10494	4.30157
256304_at	AT1G69523	UbiE/COQ5 methyltransferase family protein	-1.76335	-0.483476	-0.33484	-2.82874	-4.70236	-0.622229	-0.466958	-1.9084	-1.65737	-1.25118	-1.66617	-2.7114
256308_s_at	AT1G30420;AT1G30410	[AT1G30420, ATMRP12 (Arabidopsis thaliana multidrug resistance-associated protein 12)];[AT1G30410, ATMRP13 (Arabidopsis thaliana multidrug resistance-associated protein 13)]	2.13102	2.41262	1.04712	4.04776	3.59898	0.301712	0.40533	-0.164634	0.556926	0.718952	1.03438	1.04439
256337_at	AT1G72060	serine-type endopeptidase inhibitor	1.87992	1.10634	0.542362	0.547594	4.28149	-0.494541	2.04431	-1.4311	-1.01056	1.32208	0.523683	1.57151
256366_at	AT1G66880	serine/threonine protein kinase family protein	3.43796	3.46374	-0.552699	5.67451	4.91509	0.753463	1.36534	0.192317	0.842808	2.14016	2.03091	0.791257
256376_s_at	AT1G66690;AT1G66700	[AT1G66690, S-adenosyl-L-methionine:carboxyl methyltransferase family protein];[AT1G66700, PXMT1; S-adenosylmethionine-dependent methyltransferase]	7.16498	1.47918	-0.725135	1.52623	2.91904	0.0123519	0.0198014	0.537917	2.36261	0.0284812	0.356038	3.60465
256425_at	AT1G33560	ADR1 (ACTIVATED DISEASE RESISTANCE 1)	0.516654	1.38082	-1.16218	3.86199	5.28253	0.549081	0.118419	2.10499	1.53211	1.29077	1.49827	1.62949
256427_at	AT3G11090	LBD21 (LOB DOMAIN-CONTAINING PROTEIN 21)	-2.4836	-0.566519	0.0260538	-1.3307	0.226766	-1.08913	-0.374443	-1.9976	-0.89995	0.0129495	-0.305813	0.0606517
256431_s_at	AT3G11010;AT5G27060	[AT3G11010, disease resistance family protein / LRR family protein];[AT5G27060, disease resistance family protein]	2.17179	0.433033	0.00118873	5.80666	5.90495	2.50425	1.26103	0.438729	1.25774	1.54463	1.2952	0.900774
256441_at	AT3G10940	protein phosphatase-related	-1.72406	-0.632919	0.464533	-1.06351	-2.22341	-0.32334	-2.03442	-2.21277	-1.23334	-1.67353	-2.0385	-3.56626
256446_at	AT3G11110	zinc finger (C3HC4-type RING finger) family protein	-1.33525	-1.10796	-1.08726	-3.28567	-3.25363	-2.22725	-0.242064	-0.878751	-0.605652	-0.568265	-0.661729	-0.921303
256451_s_at	AT1G75170	SEC14 cytosolic factor family protein / phosphoglyceride transfer family protein	4.14902	2.84807	0.688104	1.7847	3.4103	-2.40417	1.66565	2.751	2.5671	1.09584	1.36049	2.90219
256503_at	AT1G75250	myb family transcription factor	-0.00273192	-0.00273192	0	-2.69455	-2.6961	-1.59273	0.297904	-0.475007	-0.386456	-0.54249	-0.542916	-1.45837
256527_at	AT1G66100	thionin, putative	0	0	0	-2.7055	-7.22441	-1.56823	0.759289	0.0473139	-2.06705	0.508484	-2.56225	-0.704545
256529_at	AT1G33260	protein kinase family protein	-1.19602	2.00366	-1.0309	0.00164716	1.47418	-3.09704	-0.245638	0.623565	0.770767	0.518503	0.278962	0.928381
256569_at	AT3G19550	similar to hypothetical protein [Vitis vinifera] (GB:CAN60715.1)	0	0	0	-0.0369258	2.64559	0.224254	0.628114	1.49493	1.33914	1.77688	1.43789	1.86909
256593_at	AT3G28510	AAA-type ATPase family protein	0	3.13904	0	8.89218	9.78033	0.00224391	1.30933	0.155747	0.343826	1.35637	3.94747	5.6448
256596_at	AT3G28540	AAA-type ATPase family protein	0.191687	2.57907	0.191687	5.72839	8.14871	-0.462342	1.48998	-0.183344	0.672863	1.60257	2.23706	1.5723
256602_at	AT3G28310	similar to AT14A [Arabidopsis thaliana] (TAIR:AT3G28290.1); similar to AT14A [Arabidopsis thaliana] (TAIR:AT3G28300.1); contains InterPro domain Protein of unknown function DUF677 (InterPro:IPR007749)	0	0	0	0	0	1.49452	0	-0.189466	-0.337907	-0.455085	-0.576364	-0.381558
256647_at	AT3G13610	oxidoreductase, 2OG-Fe(II) oxygenase family protein	5.86666	7.29065	0	9.78835	9.30259	-0.00912588	0.560163	2.08941	2.94914	0.915238	3.78021	4.09382
256772_at	AT3G13750	BGAL1 (BETA GALACTOSIDASE 1); beta-galactosidase	-4.70004	-3.31303	-1.12441	-6.15566	-3.22909	0.0858061	2.67705	0.222618	-0.125312	-1.15796	-0.765691	0.125709
256792_at	AT3G22150	pentatricopeptide (PPR) repeat-containing protein	-3.27402	-2.73906	-0.153906	-4.68406	-4.27888	-0.194491	-1.05852	-1.86838	-1.39018	-0.891132	-1.1745	-2.23442
256793_at	AT3G22160	VQ motif-containing protein	3.60938	5.26219	0.177732	7.53791	6.44773	0.290811	1.36509	2.0073	1.85391	1.1664	1.64935	1.52199
256803_at	AT3G20960	CYP705A33 (cytochrome P450, family 705, subfamily A, polypeptide 33); oxygen binding	0	0	0	0	0	0	0	0.167098	0.133601	0.603044	0.553258	0.946469
256833_at	AT3G22910	calcium-transporting ATPase, plasma membrane-type, putative / Ca(2+)-ATPase, putative (ACA13)	5.98912	7.12836	-0.0826922	10.1628	9.66454	0.0717593	0.92562	1.77103	2.59796	0.357547	3.0384	3.19278
256860_at	AT3G23840	transferase family protein	0.120078	0.00401371	-0.0116434	0.024096	-0.0921502	-0.116195	0.71746	-0.517956	-0.594665	-0.573038	-0.674272	-0.377168
256874_at	AT3G26320	CYP71B36 (cytochrome P450, family 71, subfamily B, polypeptide 36); oxygen binding	-0.305522	-0.404117	0.622441	-2.68945	-1.54468	-2.03211	-1.0421	-1.52856	-1.49074	-0.175258	0.151329	-1.10226
256877_at	AT3G26470	similar to ADR1-L1 (ADR1-LIKE 1), ATP binding / protein binding [Arabidopsis thaliana] (TAIR:AT4G33300.2); similar to ADR1-L1 (ADR1-LIKE 1), ATP binding / protein binding [Arabidopsis thaliana] (TAIR:AT4G33300.1); similar to unnamed protein product [Vitis vinifera] (GB:CAO61278.1); contains InterPro domain Disease resistance, plant (InterPro:IPR014011)	2.09641	4.04297	0	6.75395	7.49969	-0.0393538	0.418351	0.359447	0.97927	0.144979	1.81267	3.02595
256883_at	AT3G26440	similar to unknown protein [Arabidopsis thaliana] (TAIR:AT1G13000.2); similar to unknown protein [Arabidopsis thaliana] (TAIR:AT1G13000.1); similar to unnamed protein product [Vitis vinifera] (GB:CAO42517.1); contains InterPro domain Protein of unknown function DUF707 (InterPro:IPR007877)	2.68277	2.48738	0.00676492	5.01027	6.59868	-0.0337924	0.58295	0.641115	1.59685	0.722033	1.82586	4.84384
256911_at	AT3G24090	transaminase	2.04449	1.49999	-0.384453	4.22641	3.04151	-0.0408534	0.132655	0.201662	0.373175	1.15413	1.21114	0.142542
256933_at	AT3G22600	protease inhibitor/seed storage/lipid transfer protein (LTP) family protein	3.69414	2.89626	0.388009	10.3635	9.36477	-0.0484033	0.647497	2.52597	4.13679	1.98298	3.56813	2.79843
256940_at	AT3G30720	unknown protein	0	0	0	-1.63867	-2.2822	-0.33698	0.207789	-1.19538	-0.71079	-1.06761	-0.617468	-0.333223
256969_at	AT3G21080	ABC transporter-related	3.36385	5.17916	-0.389539	8.67016	7.46958	0.0173145	0.636027	1.33539	0.384632	2.10522	2.57639	0.75466
256981_at	AT3G13380	BRL3 (BRI1-LIKE 3); protein binding / protein kinase	2.25799	3.09335	0.0726405	5.60676	5.25665	1.64108	0.687356	1.19502	1.48601	1.23842	2.00028	2.38356
256989_at	AT3G28580	AAA-type ATPase family protein	2.18691	4.12833	-0.0014988	5.97248	4.55004	0.0280744	0.146153	0.0943943	0.291006	0.090104	0.27655	2.75707
257061_at	AT3G18250	contains domain PROKAR_LIPOPROTEIN (PS51257)	5.35635	6.08232	0.0497572	8.95953	8.52811	0.0497241	0.308784	2.02487	3.10353	3.28454	3.53985	2.32544
257093_at	AT3G20570	plastocyanin-like domain-containing protein	0.00904353	0.268841	0.252559	-1.10776	-3.32622	-0.0956388	-0.219393	-0.118878	-0.233122	-0.18391	-0.30603	-0.225927
257099_s_at	AT3G24982;AT3G25020	[AT3G24982, protein binding];[AT3G25020, disease resistance family protein]	0	0	0.177347	0.0038095	1.03348	-0.0850709	-0.125693	2.90309	2.12058	2.62625	2.55674	2.69178
257100_at	AT3G25010	disease resistance family protein	0.00936345	0	0.00936345	2.53558	5.39986	-0.231331	1.42308	0.526059	0.433328	1.19864	1.14657	2.59167
257101_at	AT3G25020	disease resistance family protein	0	0	0	1.2798	3.24402	1.50207	0.755336	-0.96635	-0.197449	0.536248	0.434607	0.204636
257122_at	AT3G20250	APUM5 (ARABIDOPSIS PUMILIO 5); RNA binding	2.9426	3.97571	0.897859	5.03431	5.24402	0.0157038	1.21612	0.774657	0.657692	0.760109	0.956276	1.80001
257129_at	AT3G20100	CYP705A19 (cytochrome P450, family 705, subfamily A, polypeptide 19); oxygen binding	-0.35589	-0.201895	0.471732	-1.68527	-0.0450551	-0.854252	-0.417207	-0.0673811	1.16479	-0.318204	-0.0581729	-0.340243
257139_at	AT3G28890	leucine-rich repeat family protein	0.483868	-0.000782224	0.0145193	0.532431	1.08883	0	0.0149267	0.549475	0.56776	1.58693	1.35811	1.32683
257185_at	AT3G13100	ATMRP7 (Arabidopsis thaliana multidrug resistance-associated protein 7)	4.10859	7.33766	-0.0309925	9.32077	7.99053	-0.392944	0.861537	1.84625	1.08871	0.232498	1.77319	3.1744
257203_at	AT3G23730	xyloglucan:xyloglucosyl transferase, putative / xyloglucan endotransglycosylase, putative / endo-xyloglucan transferase, putative	0	-0.082301	0	-0.931764	-0.851433	-0.620783	-0.478015	-0.823942	-0.172044	-0.0890817	-0.133399	-0.258263
257254_at	AT3G21950	S-adenosyl-L-methionine:carboxyl methyltransferase family protein	0	0	0	-0.663449	-1.05781	1.69416	-0.265219	-0.912779	-0.942759	-0.849921	-0.994649	-1.22708
257277_at	AT3G14470	disease resistance protein (NBS-LRR class), putative	1.39353	3.20301	0	5.29271	4.17233	0.000412601	0.0152851	0.448734	0.517967	0.321604	1.08632	3.00966
257288_at	AT3G29670	transferase family protein	0.34104	0.755751	0	-1.07166	-1.2787	-1.25158	-0.0204656	-0.30774	-0.463938	-0.482889	-0.42509	-0.245134
257295_at	AT3G17420	GPK1 (Glyoxysomal protein kinase 1); kinase	0.734284	1.02402	-0.216846	5.79583	5.06375	0.0614875	0.740228	1.25664	0.996596	0.512525	1.10593	2.67588
257314_at	AT3G26590	MATE efflux family protein	-2.38146	-1.48669	-0.607125	-2.66491	2.17789	-1.0128	1.3208	0.320119	0.751165	0.948521	0.876702	0.915444
257444_at	AT2G12550	ubiquitin-associated (UBA)/TS-N domain-containing protein	0.867533	2.35298	-0.196114	4.51375	2.86851	1.80051	0.77491	0.51688	0.634958	0.918701	1.04531	0.871462
257466_at	AT1G62840	similar to unknown protein [Arabidopsis thaliana] (TAIR:AT1G12320.1); similar to unnamed protein product [Vitis vinifera] (GB:CAO24498.1); contains InterPro domain Protein of unknown function DUF1442 (InterPro:IPR009902)	3.59211	2.69505	0.181424	5.01885	4.2866	-0.486179	0.545325	1.68732	1.90349	1.01559	1.3692	1.16267
257502_at	AT1G78110	similar to unknown protein [Arabidopsis thaliana] (TAIR:AT1G22230.1); similar to unnamed protein product [Vitis vinifera] (GB:CAO61735.1)	0.00196017	-0.00296577	0.00196017	-1.10206	-1.06396	-1.49043	-1.24029	0.637707	0.390578	-0.243181	-0.292504	0.955727
257522_at	AT3G08990	yippee family protein	1.50381	4.12273	0.695215	2.76194	2.8075	-0.484753	-0.629014	3.57928	0.899224	0.227036	0.392099	3.41111
257533_at	AT3G10840	hydrolase, alpha/beta fold family protein	-2.51979	-1.77628	-0.485258	-3.77182	-5.13598	-0.676329	0.0394777	-1.59469	-1.20287	-1.02292	-1.27554	-2.76659
257540_at	AT3G21520	similar to unknown protein [Arabidopsis thaliana] (TAIR:AT3G21550.1); similar to unnamed protein product [Vitis vinifera] (GB:CAO71058.1); contains InterPro domain Protein of unknown function DUF679 (InterPro:IPR007770)	2.47613	3.04146	-0.0256112	9.1749	5.63443	0	0	2.53248	4.38518	0.69493	2.17072	3.23803
257591_at	AT3G24900	disease resistance family protein / LRR family protein	0	0.0189524	0	1.22673	2.09676	0.0301608	0.178065	-0.0366324	-0.27879	0.495296	0.435464	1.04877
257592_at	AT3G24982	protein binding	0	0	0	0.273282	2.95537	0	0	3.59261	2.99145	3.33115	3.3447	3.40375
257610_at	AT3G13810	ATIDD11 (ARABIDOPSIS THALIANA INDETERMINATE(ID)-DOMAIN 11); nucleic acid binding / transcription factor/ zinc ion binding	-0.429465	1.39395	-0.392097	1.92777	2.03391	-1.18644	1.59112	0.408501	0.0873341	0.396554	0.296509	1.15583
257623_at	AT3G26210	CYP71B23 (cytochrome P450, family 71, subfamily B, polypeptide 23); oxygen binding	3.04687	3.46718	0.592263	7.41447	7.94273	1.10127	2.04647	0.844454	1.39021	2.58668	2.89599	1.70495
257624_at	AT3G26220	CYP71B3 (cytochrome P450, family 71, subfamily B, polypeptide 3); oxygen binding	0	0.069434	-0.0196998	1.56595	4.42096	0.188227	-0.000955096	2.07608	2.19861	1.27645	2.25406	3.54194
257625_at	AT3G26230	CYP71B24 (cytochrome P450, family 71, subfamily B, polypeptide 24); oxygen binding	-0.00318175	0.501798	0	-1.16458	2.07475	-1.47246	-0.827866	-0.821379	0.107725	0.858931	1.43662	2.0578
257628_at	AT3G26290	CYP71B26 (cytochrome P450, family 71, subfamily B, polypeptide 26); oxygen binding	-1.98045	-1.8195	-0.0284603	-1.261	1.08496	-0.0189818	1.22845	1.00583	0.320698	0.00663991	0.148963	-0.908607
257690_at	AT3G12830	auxin-responsive family protein	0.996906	1.48447	-0.091563	4.4162	4.69482	2.5241	2.09751	3.10076	1.555	1.61595	1.76621	1.755
257708_at	AT3G13330	binding	1.86543	1.7002	-0.329894	4.90338	4.29792	1.40595	1.23966	1.00584	0.802072	0.904157	1.0088	2.30727
257745_at	AT3G29240	similar to unknown protein [Arabidopsis thaliana] (TAIR:AT1G33780.1); similar to hypothetical protein OsI_032014 [Oryza sativa (indica cultivar-group)] (GB:EAY78055.1); similar to Os10g0330400 [Oryza sativa (japonica cultivar-group)] (GB:NP_001064365.1); contains InterPro domain Protein of unknown function DUF179 (InterPro:IPR003774)	0.490321	2.21868	-0.457041	1.70267	2.15469	-2.99945	-0.88606	-0.619112	0.231336	1.06505	0.883591	2.04599
257763_s_at	AT3G23120;AT3G23110	[AT3G23120, leucine-rich repeat family protein];[AT3G23110, disease resistance family protein]	0.546754	2.19656	-1.69148	4.68145	4.81961	2.28648	1.27071	-0.967725	0.518603	1.45328	0.719386	0.10387
257774_at	AT3G29250	oxidoreductase	0.30807	0.00014198	0	0.475933	2.7839	0.00440531	0.00440531	3.43609	3.95492	1.5119	3.42002	4.78328
257793_at	AT3G26960	similar to unknown protein [Arabidopsis thaliana] (TAIR:AT5G41050.1); similar to unnamed protein product [Vitis vinifera] (GB:CAO49052.1)	-1.69857	-2.44574	0.431883	-7.47495	-7.33846	-1.67931	-0.887216	-2.40606	-1.85571	-1.20198	-2.11258	-3.10499
257890_s_at	AT3G42570;AT3G17070	[AT3G42570, peroxidase-related];[AT3G17070, peroxidase, putative]	-1.09012	0.227525	-0.48648	-1.69961	0.114183	-2.28603	-1.55087	0.682448	0.136425	-0.0688814	-0.257311	0.596548
257919_at	AT3G23250	AtMYB15/AtY19/MYB15 (myb domain protein 15); DNA binding / transcription factor	6.50596	4.07876	1.63933	1.36729	2.64665	0.00258959	0	1.68062	1.62204	2.45943	2.31095	-1.53671
257973_at	AT3G20720	similar to hypothetical protein OsI_016901 [Oryza sativa (indica cultivar-group)] (GB:EAY95668.1); similar to predicted protein [Physcomitrella patens subsp. patens] (GB:EDQ56411.1); similar to unnamed protein product [Vitis vinifera] (GB:CAO39040.1); contains domain SUBFAMILY NOT NAMED (PTHR22774:SF4); contains domain UNCHARACTERIZED (PTHR22774)	-1.71243	-1.05453	-0.647168	-0.830138	0.076412	0.0142332	0.0776708	0.334325	0.0501742	0.0620766	0.0343914	1.45834
258037_at	AT3G21230	4CL5 (4-COUMARATE:COA LIGASE 5); 4-coumarate-CoA ligase	7.16028	6.72006	0.449745	4.42419	3.48476	-1.64438	0.430331	2.50962	2.93272	2.80908	3.31735	1.22997
258055_at	AT3G16250	ferredoxin-related	-3.25293	-1.7235	0.164725	-4.19229	-7.83855	-0.506896	-1.36516	-5.31032	-2.07781	-1.77905	-2.23949	-5.21194
258087_at	AT3G26060	ATPRX Q; antioxidant/ peroxiredoxin	-0.854219	-0.453915	0.330506	-1.23647	-2.91932	-0.177616	0.25655	-3.28355	-1.43159	-1.15978	-1.62572	-3.45876
258119_at	AT3G14720	ATMPK19 (Arabidopsis thaliana MAP kinase 19); MAP kinase	1.09759	1.37628	0.812013	0.367933	-0.229146	-0.971305	0.349447	0.545837	0.376128	-0.338544	-0.436436	0.715765
258158_at	AT3G17790	ATACP5 (acid phosphatase 5); acid phosphatase/ protein serine/threonine phosphatase	1.19047	0.783077	-0.310494	2.79929	4.01452	1.12665	2.39825	2.1628	1.69585	-0.0673801	0.77287	3.63874
258160_at	AT3G17820	ATGSKB6 (Arabidopsis thaliana glutamine synthase clone KB6); glutamate-ammonia ligase	0.662495	0.202575	0.58064	0.201355	2.49279	0.00198815	-0.314265	2.40327	2.10645	0.71613	0.907887	0.687996
258167_at	AT3G21560	UGT84A2; UDP-glycosyltransferase/ sinapate 1-glucosyltransferase	2.0215	2.53891	-0.228102	4.83463	1.07336	1.88283	2.43775	1.42582	1.25166	-0.0118297	0.055125	0.0467293
258196_at	AT3G13980	similar to unknown protein [Arabidopsis thaliana] (TAIR:AT1G54200.1); similar to hypothetical protein [Vitis vinifera] (GB:CAN69469.1)	0	-0.484865	0	-1.46069	-1.64129	-0.816541	-0.766634	-1.12462	-1.2648	-0.930451	-0.804409	-0.483284
258201_at	AT3G13910	similar to unknown protein [Arabidopsis thaliana] (TAIR:AT2G19460.1); similar to unknown [Populus trichocarpa] (GB:ABK95751.1)	4.0658	5.55369	1.15107	6.37149	5.84456	-0.63545	0.515085	3.01934	2.59837	1.71647	2.0034	1.66085
258202_at	AT3G13940	DNA binding / DNA-directed RNA polymerase	-0.24321	0.31333	-0.373102	2.60185	0.685558	1.96742	0.0219816	-0.777833	-0.366083	0.513916	0.599509	-0.887665
258203_at	AT3G13950	similar to unknown protein [Arabidopsis thaliana] (TAIR:AT4G13266.1); similar to Ankyrin [Medicago truncatula] (GB:ABN08906.1)	6.13412	4.99165	0.00146514	7.71463	8.42292	-0.0102361	0.857952	2.74463	3.67766	2.59172	3.50585	4.10007
258209_at	AT3G14060	similar to unknown protein [Arabidopsis thaliana] (TAIR:AT1G54120.1); similar to unnamed protein product [Vitis vinifera] (GB:CAO45609.1)	0.402175	2.21801	0.545528	5.35043	5.32704	-0.0728217	0.127176	4.42293	3.03062	2.20247	2.7708	3.07668
258222_at	AT3G15680	zinc finger (Ran-binding) family protein	-0.679805	-2.07389	-1.14097	-5.05897	-5.08708	-0.174812	-1.4353	-1.03792	-0.612336	-0.744419	-0.943624	-2.00081
258225_at	AT3G15630	similar to unknown protein [Arabidopsis thaliana] (TAIR:AT1G52720.1); similar to unnamed protein product [Vitis vinifera] (GB:CAO46032.1); similar to hypothetical protein [Vitis vinifera] (GB:CAN71657.1)	-1.83038	-0.883123	-1.36851	3.45221	3.02485	2.7761	1.57133	-0.05963	0.609402	0.113758	0.452584	2.18175
258259_s_at	AT3G26820;AT3G26840	[AT3G26820, esterase/lipase/thioesterase family protein];[AT3G26840, esterase/lipase/thioesterase family protein]	1.21556	4.02108	0.959583	7.81618	6.67441	0.595596	0.940764	4.20449	3.11399	1.27006	2.0153	3.4453
258277_at	AT3G26830	PAD3 (PHYTOALEXIN DEFICIENT 3); oxygen binding	8.69855	7.85832	0.0714533	9.89687	7.14317	0.291043	0.138718	3.604	4.3696	2.12915	2.66269	1.53988
258336_at	AT3G16050	A37 (PYRIDOXINE BIOSYNTHESIS 1.2); protein heterodimerization	1.52304	2.41462	-0.0821824	1.13297	-1.14537	-0.28933	-1.69618	0.564869	0.468361	0.518781	0.381295	-1.06718
258362_at	AT3G14280	similar to hypothetical protein [Vitis vinifera] (GB:CAN62135.1)	0.126883	0.24513	-0.0388501	1.70205	6.54781	0.0484615	0.335449	2.98463	1.59156	1.45581	1.93418	3.6203
258386_at	AT3G15520	peptidyl-prolyl cis-trans isomerase TLP38, chloroplast / thylakoid lumen PPIase of 38 kDa / cyclophilin / rotamase	-0.379285	-0.0272919	0.451925	-1.76905	-2.76293	-0.581332	-0.080521	-1.82126	-1.51058	-1.16315	-1.57995	-1.91487
258421_at	AT3G16690	nodulin MtN3 family protein	-2.04008	-0.519799	0.69466	-2.45098	-2.6124	-1.47036	-1.05661	-0.937828	-0.898005	-0.620335	-0.997245	-0.76238
258468_at	AT3G06070	similar to unknown protein [Arabidopsis thaliana] (TAIR:AT5G19190.1); similar to unnamed protein product [Vitis vinifera] (GB:CAO71112.1)	-0.105474	-0.663033	0.00590934	-3.62151	-0.944409	-2.08279	0.391894	-2.06291	-1.61946	-0.468663	-0.672759	-0.0868317
258470_at	AT3G06035	Identical to Uncharacterized GPI-anchored protein At3g06035 precursor [Arabidopsis Thaliana] (GB:Q84MC0;GB:Q8H7F7;GB:Q8L9J0); similar to unknown protein [Arabidopsis thaliana] (TAIR:AT5G19250.1); similar to unknown [Populus trichocarpa] (GB:ABK94712.1)	-3.73517	-2.57016	0.934357	-4.53456	-5.18033	0.824547	-0.621533	-1.20763	-0.510477	-0.342533	-1.13273	-3.42336
258528_at	AT3G06770	glycoside hydrolase family 28 protein / polygalacturonase (pectinase) family protein	-2.98168	-2.98316	-0.849096	-4.90925	-5.107	-1.32598	-0.55308	-1.74078	-0.742499	-0.725877	-0.706789	-2.06586
258719_at	AT3G09540	pectate lyase family protein	-2.83951	-2.81771	-0.677925	-1.43647	-3.34986	2.02866	0.0056597	-1.44934	-1.11289	-0.70159	-1.24655	-2.07812
258736_at	AT3G05900	neurofilament protein-related	-1.63238	-1.72748	-1.06707	-5.90555	-6.19675	-3.25855	-0.348646	-1.5426	-0.989574	-1.18132	-1.12805	-1.61007
258742_at	AT3G05800	transcription factor	-1.61313	0.349284	-0.118464	2.33208	-0.486419	4.1946	1.41656	-0.650619	-0.814862	-0.823039	-0.951851	-2.71863
258791_at	AT3G04720	PR4 (PATHOGENESIS-RELATED 4)	3.85801	1.18096	0.00491295	3.35967	5.59515	4.26826	3.77162	-0.110371	1.17525	-0.766518	0.250807	2.08229
258809_at	AT3G04070	ANAC047 (Arabidopsis NAC domain containing protein 47); transcription factor	4.94964	2.76746	0.251299	2.22815	6.63118	-0.0390465	-0.0040082	4.32045	4.27495	2.90099	4.42089	3.33552
258813_at	AT3G04060	ANAC046 (Arabidopsis NAC domain containing protein 46); transcription factor	2.78887	4.16044	-0.094172	7.06267	5.35658	0.0923864	0.0260027	2.39832	2.33667	0.550836	2.16654	2.55221
258851_at	AT3G03190	ATGSTF11 (GLUTATHIONE S-TRANSFERASE F11); glutathione transferase	-4.10509	-3.43657	0.438821	-4.3483	-4.55826	0.56547	-1.75519	-1.22267	0.267873	-0.26416	-1.18181	-3.17891
258901_at	AT3G05640	protein phosphatase 2C, putative / PP2C, putative	1.062	0.327333	0.430708	-0.608522	-1.06842	-0.00293435	-0.123914	3.23591	0.922761	-0.431863	-0.978698	0.327128
258921_at	AT3G10500	ANAC053 (Arabidopsis NAC domain containing protein 53); transcription factor	3.86843	3.16256	-0.391848	4.4576	3.00989	-0.0837773	-0.310545	1.86798	1.55569	0.854771	1.36	1.86468
258929_at	AT3G10060	immunophilin, putative / FKBP-type peptidyl-prolyl cis-trans isomerase, putative	-0.676204	-0.708099	0.136098	-1.18082	-2.66333	-0.310398	0.0438793	-2.59336	-1.57837	-0.844819	-1.21457	-2.22964
258941_at	AT3G09940	ATMDAR3/MDHAR (MONODEHYDROASCORBATE REDUCTASE); monodehydroascorbate reductase (NADH)	5.98773	6.72061	0.0392924	5.84873	3.62647	-0.016541	0.00391943	3.50879	2.18051	1.89279	1.56255	1.28472
258942_at	AT3G09960	calcineurin-like phosphoesterase family protein	0	0.20198	0	2.04204	4.29622	-0.0843961	-0.0356604	0.314498	0.671412	0.349906	0.636897	3.74207
258947_at	AT3G01830	calmodulin-related protein, putative	6.82018	6.90567	0.770395	8.8599	7.84038	0.104942	0.98933	3.91356	4.41625	2.94969	4.62303	1.14804
258956_at	AT3G01440	oxygen evolving enhancer 3 (PsbQ) family protein	-4.60126	-2.66373	-0.746245	-3.54997	-6.52003	0.566555	-0.940308	-3.48006	-2.1221	-1.46923	-1.63593	-4.16156
258957_at	AT3G01420	ALPHA-DOX1 (ALPHA-DIOXYGENASE 1)	0	0.0617521	0.00331296	-0.0080304	1.5501	-0.0538965	0.00237363	3.38284	5.65781	-0.0564496	3.26404	6.26454
258975_at	AT3G01970	WRKY45 (WRKY DNA-binding protein 45); transcription factor	5.50685	1.25237	0.0173141	1.54159	5.05437	-0.218909	3.00712	2.75326	2.82657	0.94321	1.89086	3.60771
258982_at	AT3G08870	lectin protein kinase, putative	0.653413	1.542	0	3.72913	4.76439	0.510968	0.938782	1.07091	1.40715	1.58683	1.55697	2.05896
258983_at	AT3G08860	alanine--glyoxylate aminotransferase, putative / beta-alanine-pyruvate aminotransferase, putative / AGT, putative	0	0	0	0	3.23379	0	0	3.24435	2.8282	-0.00189587	-0.128028	4.76749
258984_at	AT3G08970	DNAJ heat shock N-terminal domain-containing protein	3.68256	1.87965	0.0226676	3.80281	2.76151	-0.199829	-0.0860266	1.03991	1.17417	1.19242	1.38262	0.516303
259001_at	AT3G01960	unknown protein	-0.246976	-0.373048	0.69748	-2.05511	-2.32719	0.396197	-1.68479	-0.461222	-0.623011	-0.36962	-0.436096	-0.895001
259014_at	AT3G07320	glycosyl hydrolase family 17 protein	-0.424694	-1.35896	-0.774674	-0.00896381	-0.0396072	3.42106	0.114866	-0.555107	-0.206764	-0.103683	-0.101225	-1.40407
259040_at	AT3G09270	ATGSTU8 (Arabidopsis thaliana Glutathione S-transferase (class tau) 8); glutathione transferase	0	0	0	5.00609	8.18138	-0.116044	-0.162047	0.978572	2.92861	0.779242	3.11529	2.96403
259058_at	AT3G03470	CYP89A9 (cytochrome P450, family 87, subfamily A, polypeptide 9); oxygen binding	1.99539	1.32681	1.60377	0.390906	5.8208	-1.45534	2.23914	2.64389	1.19752	0.703569	0.898102	4.32619
259065_at	AT3G07520	ATGLR1.4 (Arabidopsis thaliana glutamate receptor 1.4)	-0.0248544	0.161579	-0.038274	0.130714	1.29346	-0.103069	0.112479	-0.236961	-0.413993	-0.0397557	-0.207879	0.238272
259076_at	AT3G02140	TMAC2 (TWO OR MORE ABRES-CONTAINING GENE 2)	3.44838	1.53141	-0.0812766	0.486546	0.804361	-0.245543	-0.271231	2.94953	1.77823	0.123805	0.213054	4.07744
259150_at	AT3G10320	similar to unknown protein [Arabidopsis thaliana] (TAIR:AT2G41640.1); similar to unnamed protein product [Vitis vinifera] (GB:CAO23616.1); contains InterPro domain Protein of unknown function DUF563 (InterPro:IPR007657)	1.11107	0	0	3.40547	5.2351	0	0	3.1939	2.41226	0.529699	1.12012	4.74694
259166_at	AT3G01670	similar to unknown protein [Arabidopsis thaliana] (TAIR:AT3G01680.1); similar to hypothetical protein [Vitis vinifera] (GB:CAN83922.1)	0.531224	0.113173	0.0681905	-1.71837	-3.85145	-0.822478	-0.478734	-0.126245	-0.373396	-0.269014	-0.380471	0.0884383
259169_at	AT3G03520	phosphoesterase family protein	0.0449701	0	0	-2.75131	-2.18004	-2.53721	-2.60477	0.749248	0.143253	0.0877498	0.142772	1.31392
259180_at	AT3G01680	similar to unknown protein [Arabidopsis thaliana] (TAIR:AT3G01670.1); similar to unnamed protein product [Vitis vinifera] (GB:CAO14653.1); similar to unnamed protein product [Vitis vinifera] (GB:CAO14657.1); similar to unnamed protein product [Vitis vinifera] (GB:CAO14661.1); contains domain PTHR13871:SF2 (PTHR13871:SF2); contains domain PTHR13871 (PTHR13871)	0.26557	0.00606148	-0.0059241	-3.41763	-4.32538	-1.12811	-0.855556	-0.235444	-0.330861	-0.288933	-0.498628	-0.267649
259198_at	AT3G03610	phagocytosis and cell motility protein ELMO1-related	4.05795	4.20048	0.239584	5.99711	4.91328	0.509498	0.50097	1.07784	1.43421	0.510797	1.37794	2.63025
259207_at	AT3G09050	similar to unknown [Populus trichocarpa x Populus deltoides] (GB:ABK96465.1)	-3.2487	-2.19059	0.407327	-3.38471	-2.88425	0.473622	-0.153058	-1.38045	-0.810962	-0.729211	-0.878151	-2.46493
259213_at	AT3G09010	protein kinase family protein	5.11684	4.63402	-0.496065	6.8706	5.2088	1.10826	0.860224	0.192872	1.67726	0.963972	1.41031	1.23313
259251_at	AT3G07600	heavy-metal-associated domain-containing protein	0.0538863	-0.0192931	0	0.92535	4.06014	-0.259271	-0.256277	-0.0509528	-0.0223622	0.621221	0.761037	2.42424
259308_at	AT3G05180	GDSL-motif lipase/hydrolase family protein	-4.02906	-2.59768	-0.671851	-6.29004	-3.20231	-1.73783	-0.625598	-0.183963	-0.804171	-0.992754	-1.04093	-0.273653
259320_at	AT3G01080	WRKY58 (WRKY DNA-binding protein 58); transcription factor	0	0.147613	0	0	1.04967	0	0	0.0371142	0.661521	0.246106	0.322925	1.25393
259385_at	AT1G13470	similar to unknown protein [Arabidopsis thaliana] (TAIR:AT1G13520.1); similar to unnamed protein product [Vitis vinifera] (GB:CAO42040.1); contains InterPro domain Protein of unknown function DUF1262 (InterPro:IPR010683)	2.55544	2.32383	-0.0392142	8.57167	8.18917	0.321835	1.8399	-1.21143	-0.0790768	1.42988	1.35635	0.915743
259403_at	AT1G17745	PGDH (3-PHOSPHOGLYCERATE DEHYDROGENASE); phosphoglycerate dehydrogenase	2.9787	2.70098	0.63578	5.32754	5.8223	2.10704	0.207362	2.06967	1.70977	0.962165	0.878677	2.17423
259410_at	AT1G13340	similar to unknown protein [Arabidopsis thaliana] (TAIR:AT1G34220.2); similar to unknown [Carica papaya] (GB:ABS01355.1); contains InterPro domain Protein of unknown function DUF292, eukaryotic (InterPro:IPR005061)	7.45584	7.57869	0.442129	8.58027	8.09784	-0.515663	0.296136	4.83112	4.16504	2.31801	3.65427	2.98371
259478_at	AT1G18980	germin-like protein, putative	2.04109	0	0	0.135474	0.0840907	0	0	0.0323976	0.567643	-0.0685314	0.00299504	0.592632
259489_at	AT1G15790	similar to protein binding / transcription cofactor [Arabidopsis thaliana] (TAIR:AT1G15780.1); similar to Os08g0564800 [Oryza sativa (japonica cultivar-group)] (GB:NP_001062533.1); similar to hypothetical protein OsJ_027171 [Oryza sativa (japonica cultivar-group)] (GB:EAZ43688.1); similar to CTV.22 [Poncirus trifoliata] (GB:AAN62354.1)	0	3.32254	0	5.40873	5.9999	0.810432	0.704572	0.27865	0.983247	1.06033	1.40689	2.33995
259507_at	AT1G43910	AAA-type ATPase family protein	4.92498	7.52345	0.0244561	10.4388	9.23881	0.0129862	2.51865	4.3738	1.24234	0.933299	2.69744	1.88982
259534_at	AT1G12290	disease resistance protein (CC-NBS-LRR class), putative	0.149989	0.662377	0.149989	3.8299	4.37809	0.0282419	0.156904	-0.0195485	0.105596	1.39462	1.43193	2.49848
259550_at	AT1G35230	AGP5 (ARABINOGALACTAN-PROTEIN 5)	3.18659	2.82564	0.00178297	9.79728	9.55157	0.741453	1.56578	1.1013	2.05282	1.86117	3.08144	1.35362
259559_at	AT1G21240	WAK3 (WALL ASSOCIATED KINASE 3); kinase/ protein serine/threonine kinase	0	3.57464	0	7.68132	6.56502	0	0.303375	1.00517	2.51136	2.66499	3.83445	4.15148
259598_at	AT1G27980	pyridoxal-dependent decarboxylase family protein	1.12176	0.831532	0.162787	1.96143	4.13624	0.324423	2.11893	2.01742	1.29981	1.17534	1.4452	2.55509
259655_at	AT1G55210	disease resistance response	-0.00279658	0.812293	-0.474095	1.8252	-0.629693	0.729826	0.130535	0.911115	0.734822	1.43796	0.912116	-1.27579
259658_at	AT1G55370	carbohydrate binding / catalytic	-4.18907	-2.74805	-0.124255	-4.7791	-5.95287	0.241489	-0.406944	-2.92136	-1.73294	-1.4868	-1.64168	-3.10033
259660_at	AT1G55260	lipid binding	-3.77716	-2.97187	0.0806197	-7.90781	-7.98754	-1.2193	-3.35161	-2.70788	-2.14026	-1.76	-2.54286	-4.50281
259661_at	AT1G55265	similar to unknown protein [Arabidopsis thaliana] (TAIR:AT5G19860.1); similar to hypothetical protein [Vitis vinifera] (GB:CAN64354.1); contains InterPro domain Protein of unknown function DUF538 (InterPro:IPR007493)	0.0492533	-0.0475615	-0.786755	1.33662	4.89938	0.329454	2.19509	2.07517	1.0603	0.268646	0.522742	2.98972
259707_at	AT1G77490	TAPX; L-ascorbate peroxidase	-0.863276	-0.118879	0.0148809	-1.26803	-2.50305	-0.589468	-0.158342	-1.80401	-1.99352	-0.998874	-1.56443	-1.61091
259721_at	AT1G60890	phosphatidylinositol-4-phosphate 5-kinase family protein	0.0807403	0.785133	1.16767	3.62224	3.4008	1.3255	0.873042	1.00435	1.21634	0.417067	0.60949	0.955773
259757_at	AT1G77510	ATPDIL1-2 (PDI-LIKE 1-2); protein disulfide isomerase	0.274882	0.01982	-0.115033	4.21337	4.81315	1.32469	0.0666179	0.241987	0.838399	1.26833	1.58958	0.216524
259805_at	AT1G47890	disease resistance family protein	0.0964255	0	0	3.98777	3.93494	-0.0567098	-0.0323036	0.0262311	0.944256	0.521746	2.02003	2.3754
259822_at	AT1G66230	MYB20 (myb domain protein 20); DNA binding / transcription factor	-0.0609464	-0.0563371	-0.443707	-4.15197	-3.04276	-4.31217	-1.60849	-0.787004	-0.493277	0.801142	1.07872	-0.642338
259839_at	AT1G52190	proton-dependent oligopeptide transport (POT) family protein	-0.657686	-0.803755	0.197986	-6.15935	-5.99915	-1.51534	-0.337055	-3.84851	-3.30943	-1.91472	-1.82428	-4.27538
259842_at	AT1G73602;AT1G73600	[AT1G73602, CPuORF32 (Conserved peptide upstream open reading frame 32)];[AT1G73600, phosphoethanolamine N-methyltransferase]	-3.30627	-2.15967	0.390821	-3.63035	-7.44088	0.271345	-0.362399	-5.50488	-3.14795	-1.18409	-1.41367	-4.53185
259850_at	AT1G72240	similar to unknown protein [Arabidopsis thaliana] (TAIR:AT1G22470.1)	1.01801	1.35739	-0.467822	3.3794	2.89944	-0.660099	-0.101396	-0.0210876	0.0196143	-0.1195	-0.17885	0.544776
259852_at	AT1G72280	AERO1 (ARABIDOPSIS ENDOPLASMIC RETICULUM OXIDOREDUCTINS 1); FAD binding / electron carrier/ oxidoreductase, acting on sulfur group of donors, disulfide as acceptor / protein binding	2.98922	2.99274	0.427474	5.98687	3.59676	0.142701	0.525843	0.0653114	0.946295	0.876571	0.769801	-0.037631
259884_at	AT1G76390	armadillo/beta-catenin repeat family protein / U-box domain-containing protein	2.40328	2.48178	0.15211	3.40942	3.39477	-0.043969	0.120673	2.13283	2.12523	1.16434	1.59027	1.64856
259893_at	AT1G71390	disease resistance family protein / LRR family protein	0.294177	-0.322696	0	5.54426	1.27261	0.00439555	0.0142933	-0.133253	-0.0594282	-0.132476	-0.107014	0.210017
259902_at	AT1G74170	protein binding	0.13273	0.0530841	0.221914	0.285568	0.938444	-0.0125409	-0.268262	-0.348491	-0.248631	0.515946	0.173892	-0.181482
259911_at	AT1G72680	cinnamyl-alcohol dehydrogenase, putative	2.18589	3.30954	0.221285	5.40948	6.67265	1.14592	1.08253	2.67924	2.37032	0.917985	1.2896	2.43669
259921_at	AT1G72540	protein kinase, putative	0.0205036	4.82143	0.00543197	6.34077	5.61556	0.000643223	0.00684131	1.20504	0.822254	0.457128	1.46476	3.00611
259922_at	AT1G72770	HAB1 (HOMOLOGY TO ABI1); protein serine/threonine phosphatase	3.30454	1.98796	-0.0077555	0.224041	1.88885	-4.24941	-0.382255	2.91695	1.88793	0.0769011	0.422439	3.04778
259925_at	AT1G75040	PR5 (PATHOGENESIS-RELATED GENE 5)	1.46675	2.68306	-0.826886	6.86284	7.41857	5.44515	3.5864	-0.377515	-0.278138	0.544659	0.362575	1.64745
259962_at	AT1G53690	DNA-directed RNA polymerases I, II, and III 7 kDa subunit, putative	0.444551	0.0108282	0.473795	-0.875905	-1.2733	0.282265	-0.793714	-0.0164207	-0.135487	-0.0669937	-0.0815304	-0.290108
259979_at	AT1G76600	similar to unknown protein [Arabidopsis thaliana] (TAIR:AT1G21010.1); similar to hypothetical protein [Vitis vinifera] (GB:CAN67638.1)	5.38528	3.39822	0.18449	6.97945	3.07673	-0.0439773	-0.430128	2.37763	2.3518	0.563592	1.73972	1.04487
259992_at	AT1G67970	AT-HSFA8 (Arabidopsis thaliana heat shock transcription factor A8); DNA binding / transcription factor	1.10351	1.50905	-0.777345	7.31812	5.36198	4.36226	1.45206	0.333028	0.397715	0.677399	0.69005	0.120921
260005_at	AT1G67920	similar to unknown protein [Arabidopsis thaliana] (TAIR:AT1G24600.1)	4.49995	4.26674	-0.108582	6.46182	4.28888	-0.0329124	0.264384	2.28495	1.65249	1.26271	1.12298	2.26512
260015_at	AT1G67980	CCoAMT (caffeoyl-CoA 3-O-methyltransferase); caffeoyl-CoA O-methyltransferase	5.006	3.93469	0.263135	5.40887	3.3078	0.0131104	0.0148805	2.84951	3.8348	0.605133	2.36219	5.11018
260046_at	AT1G73805	calmodulin binding	5.34289	5.38163	-0.41022	9.92083	8.00536	1.38351	1.18601	1.04908	1.61123	1.44895	2.65016	1.33403
260068_at	AT1G73805	calmodulin binding	4.92106	4.99567	0	8.59368	6.56368	0.982717	0.583626	0.691425	1.07108	1.02743	2.03328	1.44219
260101_at	AT1G73260	trypsin and protease inhibitor family protein / Kunitz family protein	5.98535	0.974088	-0.239492	0	8.9301	0	0.0168095	6.34691	6.59748	2.84552	5.26043	7.62015
260107_at	AT1G66430	pfkB-type carbohydrate kinase family protein	-0.712666	-0.0506061	0.946712	-1.08638	-3.03141	0.272294	0.380847	-2.15501	-1.02858	-0.798928	-1.37325	-3.02104
260112_at	AT1G63310	similar to oxidoreductase, acting on NADH or NADPH [Arabidopsis thaliana] (TAIR:AT1G75260.1); similar to unnamed protein product [Vitis vinifera] (GB:CAO62854.1)	0.705412	0.648484	-0.0123028	-1.97591	-3.68591	-1.07124	-0.790792	-0.0757479	-0.166502	-0.202455	-0.219321	0.0527337
260116_at	AT1G33960	AIG1 (AVRRPT2-INDUCED GENE 1); GTP binding	1.5561	6.99442	-0.000257151	11.4216	11.6164	0.0974025	2.39925	3.46406	3.32804	2.63056	5.00207	2.78075
260117_at	AT1G33950	avirulence-responsive family protein / avirulence induced gene (AIG1) family protein	0	3.41167	0	6.15715	9.50668	0.000149196	3.33e-10	-0.0311386	0.081575	0.0250866	2.11653	5.02141
260152_at	AT1G52830	IAA6 (indoleacetic acid-induced protein 6); transcription factor	0.872715	0	0.418429	-2.19555	0.610528	-2.25614	-0.700853	-0.310387	-0.399272	-0.35475	-0.374178	-0.495367
260179_at	AT1G70690	kinase-related	4.69914	7.19768	0.0542348	8.85353	7.6557	-0.00157754	0.40534	2.12558	1.80164	1.35581	2.5216	2.892
260203_at	AT1G52890	ANAC019 (Arabidopsis NAC domain containing protein 19); transcription factor	4.47721	4.35125	0.7543	6.01793	7.35742	1.59406	3.23639	5.5502	4.92339	2.70099	3.48705	1.7783
260206_at	AT1G70740	protein kinase family protein	2.61135	1.1173	-0.040229	3.06156	2.93066	0.32564	0.216991	0.529108	1.18514	0.401855	0.573531	1.42363
260225_at	AT1G74590	ATGSTU10 (Arabidopsis thaliana Glutathione S-transferase (class tau) 10); glutathione transferase	4.92883	3.67836	0.00564407	6.6863	6.38293	-0.00356085	2.25e-05	2.04954	3.94333	2.86212	3.87185	4.24535
260239_at	AT1G74360	leucine-rich repeat transmembrane protein kinase, putative	5.48252	3.80926	-0.711137	6.32685	5.3084	0.0960617	0.362658	2.06081	3.32527	2.46128	2.70437	1.65408
260243_at	AT1G63720	similar to hydroxyproline-rich glycoprotein family protein [Arabidopsis thaliana] (TAIR:AT5G52430.1); similar to unknown [Thellungiella halophila] (GB:ABJ98061.1)	4.62366	5.26888	-0.0947342	6.81496	5.75276	-0.0407888	0.224356	2.25395	2.44616	1.07034	1.81363	1.87758
260248_at	AT1G74310	ATHSP101 (HEAT SHOCK PROTEIN 101); ATP binding / ATPase	4.46502	4.53625	0.362962	0.462364	-3.62479	-3.37073	-3.54426	2.55566	1.97336	0.192817	0.314154	0.558171
260264_at	AT1G68500	similar to hypothetical protein [Vitis vinifera] (GB:CAN66643.1)	0.612395	-0.272115	1.35733	1.8359	0.0756359	1.99214	-0.381465	1.07506	0.250922	-0.0577994	-0.189209	0.132874
260308_at	AT1G70610	ATTAP1 (Arabidopsis thaliana transporter associated with antigen processing protein 1); ATPase, coupled to transmembrane movement of substances	0.039484	-0.49497	-0.0711265	-2.89168	-1.62795	-1.97207	0.224111	1.50065	0.723797	-0.38703	-0.567605	1.23355
260327_at	AT1G63840	zinc finger (C3HC4-type RING finger) family protein	3.58235	4.06633	0.337287	3.60893	3.36588	-0.632332	0.249083	2.84936	1.7684	1.77744	1.89057	2.67089
260367_at	AT1G69760	similar to unknown protein [Arabidopsis thaliana] (TAIR:AT1G26920.1); similar to hypothetical protein [Ricinus communis] (GB:CAH56540.1)	0.782413	-0.663633	0.084705	-2.95789	-0.365225	0.0798115	0.16654	0.806826	0.210387	0.198613	0.0152631	1.10278
260391_at	AT1G74020	SS2 (STRICTOSIDINE SYNTHASE 2); strictosidine synthase	2.84237	1.19123	-0.178406	1.48754	3.63579	-0.347763	0.797065	3.73646	4.12001	1.70289	2.71957	2.95867
260405_at	AT1G69930	ATGSTU11 (Arabidopsis thaliana Glutathione S-transferase (class tau) 11); glutathione transferase	7.81716	6.65501	0	5.31461	6.13171	-0.00106596	0.00183295	4.11765	3.42095	2.11278	2.57922	3.95179
260411_at	AT1G69890	similar to unknown protein [Arabidopsis thaliana] (TAIR:AT1G27100.1); similar to unknown [Populus trichocarpa] (GB:ABK94560.1); contains InterPro domain Protein of unknown function DUF569 (InterPro:IPR007679); contains InterPro domain Actin-crosslinking proteins (InterPro:IPR008999)	2.85394	1.53514	1.42267	2.39328	0.204582	1.18336	-0.0231366	1.1828	0.686907	0.102193	-0.0803807	1.11393
260420_at	AT1G69610	structural constituent of ribosome	2.17711	2.28378	-0.0753443	2.18427	3.97796	-1.1811	-0.0617607	2.25239	1.12247	0.753064	0.997278	2.41301
260547_at	AT2G43550	trypsin inhibitor, putative	-3.71098	-1.66311	0.915719	-1.32843	-5.23287	3.72183	-0.153061	-1.02636	-0.240339	-0.213539	-2.11549	-5.15915
260551_at	AT2G43510	ATTI1 (ARABIDOPSIS THALIANA TRYPSIN INHIBITOR PROTEIN 1)	1.86819	0.505815	0.549262	0.993452	5.14616	1.14142	1.40771	1.74091	1.83229	1.5565	1.66812	1.60834
260568_at	AT2G43570	chitinase, putative	8.01691	7.28044	0.75389	9.75734	10.4114	0.0751498	2.02024	2.73829	3.84712	2.76043	3.46106	3.74255
260602_at	AT1G55920	AtSerat2;1 (SERINE ACETYLTRANSFERASE 1)	2.74546	0.0674297	0.0389002	0.185475	-0.123871	-2.96459	-0.911109	1.62546	1.43212	0.0618378	0.400215	1.57085
260648_at	AT1G08050	zinc finger (C3HC4-type RING finger) family protein	4.46913	5.35225	-0.306232	7.92496	6.28156	-0.179364	0.788162	2.04615	1.91943	1.83954	2.12433	1.91616
260664_at	AT1G19510	myb family transcription factor	0	0	0	-1.28576	-1.1567	-0.161016	1.50318	-0.11078	-0.271673	-0.0920409	-0.0404032	0.222704
260673_at	AT1G19330	similar to unknown protein [Arabidopsis thaliana] (TAIR:AT1G75060.1); similar to unnamed protein product [Vitis vinifera] (GB:CAO61216.1)	-0.206935	-0.454576	-0.450306	0.871456	1.36071	0.350437	0.497785	-1.00918	-0.622027	-0.0954518	-0.226364	-1.1914
260685_at	AT1G17650	phosphogluconate dehydrogenase (decarboxylating)	-1.57385	-1.02836	0.163819	-1.8338	-3.77297	-0.0451738	0.136704	-2.15277	-1.52338	-1.54704	-1.73212	-2.97848
260706_at	AT1G32350	AOX1D (ALTERNATIVE OXIDASE 1D); alternative oxidase	7.92014	4.31952	-0.0416621	5.03011	6.52113	-0.00907762	0.0268083	5.46128	5.84333	0.91673	3.34312	5.31393
260713_at	AT1G17615	disease resistance protein (TIR-NBS class), putative	0.40764	3.31752	0	6.75905	5.30792	-0.00503945	-0.00151699	0.0264044	-0.0248857	-0.106224	0.190688	3.06324
260774_at	AT1G78290	serine/threonine protein kinase, putative	-1.76641	-1.70143	0.508133	-5.65143	1.06671	-4.93226	-0.507748	-0.696832	-0.911619	0.0827318	0.439468	2.0557
260804_at	AT1G78410	VQ motif-containing protein	4.24861	6.40443	0.000561815	9.70103	8.41188	1.56382	0.915833	0.970302	2.2982	2.44684	3.02508	1.87269
260812_at	AT1G43650	integral membrane family protein / nodulin MtN21-related	-0.0211079	0	1.3587	-2.55295	-2.56451	-1.07764	-0.779201	-0.442839	-0.589539	-0.220801	-0.321163	-0.616807
260831_at	AT1G06830	glutaredoxin family protein	-1.32223	-0.803344	-1.08901	-1.44313	-6.57711	1.27441	0.290319	-1.28597	-1.02824	-0.295098	-0.845806	-2.51994
260867_at	AT1G43790	similar to hydroxyproline-rich glycoprotein family protein [Arabidopsis thaliana] (TAIR:AT5G48920.1); similar to hypothetical protein [Vitis vinifera] (GB:CAN71192.1)	0.247114	0.416593	0.420763	-2.30869	-3.11013	-0.475459	-0.999851	-0.57937	-0.42319	-0.559122	-0.865786	-0.40457
260884_at	AT1G29240	similar to unknown protein [Arabidopsis thaliana] (TAIR:AT2G34170.1); similar to unnamed protein product [Vitis vinifera] (GB:CAO48048.1); contains InterPro domain Protein of unknown function DUF688 (InterPro:IPR007789)	0	2.57255	0	4.41019	4.20208	1.10917	-0.680121	0.681975	0.421356	0.431617	0.314157	1.65612
260896_at	AT1G29310	protein transport protein sec61, putative	1.2864	0.540448	-0.371476	2.77168	2.2188	0.883649	0.628993	0.517166	0.945436	1.17658	1.36544	0.0650323
260904_at	AT1G02450	NIMIN-1/NIMIN1; protein binding	1.89912	5.438	-1.14576	9.46237	6.62973	1.00234	0.71373	-0.385174	0.826629	2.40947	2.15845	0.0704803
260914_at	AT1G02640	BXL2 (BETA-XYLOSIDASE 2); hydrolase, hydrolyzing O-glycosyl compounds	0.0129119	0	0	-1.78111	-1.70174	-1.40894	2.5271	-0.0278719	0.0230633	-0.569512	-0.547171	-0.512968
260915_at	AT1G02660	lipase class 3 family protein	2.86705	1.70106	-0.744873	2.09231	2.73308	0.198586	0.238345	1.94477	1.48076	-0.0665784	0.706903	4.7845
260919_at	no_match	no_match	3.47928	5.01664	0.0422184	8.30186	7.58625	1.56739	2.83803	3.12866	1.37778	0.645447	1.14665	2.443
260933_at	AT1G02470	similar to unknown protein [Arabidopsis thaliana] (TAIR:AT1G02475.1); similar to unnamed protein product [Vitis vinifera] (GB:CAO40177.1); contains InterPro domain Streptomyces cyclase/dehydrase (InterPro:IPR005031)	0.2464	0.269186	0	1.40513	7.15857	-0.209194	0.562671	3.10418	2.04954	0.409509	0.959394	5.0687
260943_at	AT1G45145	ATTRX5 (thioredoxin H-type 5); thiol-disulfide exchange intermediate	4.19659	3.44343	0.0144911	6.91726	7.73703	1.04996	1.27958	2.11664	2.04385	1.5628	1.67104	2.1606
260955_at	AT1G06000	UDP-glucoronosyl/UDP-glucosyl transferase family protein	-1.80056	0.188722	0.560574	-1.14793	-2.60108	1.22857	1.18089	0.68351	0.792781	1.16351	0.230283	-0.134055
260968_at	AT1G12250	thylakoid lumenal protein-related	-1.3777	-0.505817	0.454365	-2.81729	-2.467	-1.06008	-0.00879803	-1.55259	-1.03086	-0.686178	-1.09294	-1.6546
260982_at	AT1G53520	chalcone-flavanone isomerase-related	-1.67696	-0.350297	0.331036	-2.63489	-5.61061	-0.803673	-0.462793	-1.54868	-1.38827	-1.04757	-1.15495	-2.83412
261005_at	AT1G26420	FAD-binding domain-containing protein	4.48106	2.44465	0.412762	5.09798	3.83337	0.00302825	0.156588	0.973812	2.90401	3.60168	3.41842	2.28398
261006_at	AT1G26410	FAD-binding domain-containing protein	0.0216681	0	0	0.0615851	0.117916	0	0.000145629	-0.10307	1.90918	3.73413	3.20181	2.75738
261020_at	AT1G26390	FAD-binding domain-containing protein	3.08992	0.219004	0	5.59238	4.98252	-0.0291777	0.152845	3.99071	6.35771	0.932042	5.61705	4.8121
261021_at	AT1G26380	FAD-binding domain-containing protein	8.17116	4.39889	0.170179	6.72194	5.21505	0	0	2.11228	4.21193	1.04068	2.30058	2.55285
261023_at	AT1G12200	flavin-containing monooxygenase family protein / FMO family protein	2.09089	2.6012	1.91366	1.23887	0.9242	-0.446389	-0.830584	0.280418	0.708363	0.48229	0.601192	0.0599777
261027_at	AT1G01340	ATCNGC10 (CYCLIC NUCLEOTIDE GATED CHANNEL 10); calmodulin binding / cyclic nucleotide binding / ion channel	1.74942	4.35281	0.333174	5.71472	5.03432	0.869051	1.01338	1.59317	1.55919	0.688629	1.61809	3.22182
261167_at	AT1G04980	ATPDIL2-2 (PDI-LIKE 2-2); thiol-disulfide exchange intermediate	0.149201	0.0722819	-0.256048	3.74419	4.7576	-0.231981	0.182573	0.761444	0.871928	1.55635	1.66584	0.461926
261168_at	AT1G04945	similar to hypothetical protein [Vitis vinifera] (GB:CAN60314.1); contains InterPro domain Zinc finger, HIT-type (InterPro:IPR007529)	0.255725	0.974751	0.425845	2.16421	-0.126839	1.63404	-0.0221686	-0.514653	-0.0236999	0.367165	0.184366	-0.777608
261175_at	AT1G04800	glycine-rich protein	-0.0340072	-0.418362	-0.292173	-1.61439	-3.12864	0.322185	0.821419	-0.482095	-0.505396	-0.392744	-0.339869	-0.854172
261191_at	AT1G32900	starch synthase, putative	1.33264	0.20047	1.25294	-7.26054	-5.1431	-8.00341	0.388703	-0.583783	-1.28982	-0.862969	-1.66955	0.0843133
261195_at	AT1G12820	AFB3 (AUXIN SIGNALING F-BOX 3); auxin binding / ubiquitin-protein ligase	-1.69152	-1.33091	0.193492	-2.56949	-1.10517	-0.811269	-0.149217	-0.289937	-0.162925	-0.0482473	-0.146379	0.064478
261203_at	AT1G12845	similar to hypothetical protein MtrDRAFT_AC149131g9v2 [Medicago truncatula] (GB:ABD32556.1)	-2.53187	-2.18469	0.47786	-0.0438133	0	3.84175	-0.27258	-1.17866	-1.67687	-1.62017	-1.65721	-2.41799
261216_at	AT1G33030	O-methyltransferase family 2 protein	5.69693	4.87087	0.00405323	6.66968	5.30262	-0.176611	-0.166974	1.56293	1.53099	0.585811	0.903145	3.27786
261240_at	AT1G32940	ATSBT3.5; subtilase	5.20106	5.16091	0.25877	7.34585	7.63633	0.041947	1.47496	3.61804	4.35902	2.11183	3.5569	3.55775
261242_at	AT1G32960	ATSBT3.3; subtilase	4.24813	6.4749	-0.367321	7.61293	6.13149	-0.073364	0.284555	4.28708	3.98976	2.2367	3.05281	4.08468
261249_at	AT1G05880	zinc ion binding	3.75775	4.66306	-0.0573526	8.77561	6.83579	-0.157397	0.00644706	0.103911	0.059138	-0.0458811	0.699441	2.38532
261335_at	AT1G44800	nodulin MtN21 family protein	3.14111	2.71488	0.769339	-4.08175	0.455502	-4.1773	-1.4888	3.31254	2.74816	1.23485	1.34167	3.90019
261366_at	AT1G53100	acetylglucosaminyltransferase	1.87518	3.25804	-0.0297708	4.26499	3.58588	0	0	1.6165	0.680362	-0.338148	-0.135443	1.28907
261388_at	AT1G05385	photosystem II 11 kDa protein-related	-1.7513	-0.741319	1.24195	-2.5586	-3.30963	0.146144	0.277327	-1.22621	-1.29396	-0.712314	-0.803298	-2.12063
261394_at	AT1G79680	wall-associated kinase, putative	5.90385	4.31748	0	4.85404	2.94324	0.000234544	0	2.11344	3.42392	1.6938	2.04172	3.35864
261395_at	AT1G79700	ovule development protein, putative	0	0	0	-0.069969	-0.069969	-0.108623	0.269764	0.0437689	-0.221675	-0.347569	-0.346614	2.14783
261398_at	AT1G79610	sodium proton exchanger, putative (NHX6)	1.4817	1.45338	-0.0300503	3.09184	2.69087	0.278777	-0.298712	1.03808	1.17018	0.825567	1.04094	1.23741
261428_at	AT1G18870	ICS2; isochorismate synthase	0.70141	1.81164	-0.238201	0.385896	0.0608397	1.23287	0.0898299	0.850665	-0.0385048	-0.166366	-0.259813	-0.044879
261443_at	AT1G28480	GRX480; thiol-disulfide exchange intermediate	5.30607	4.73411	1.16642	8.49466	5.43775	0.554021	0.231312	2.58349	3.11002	2.66224	2.33599	1.68178
261480_at	AT1G14280	PKS2 (PHYTOCHROME KINASE SUBSTRATE 2)	-0.941355	-0.968443	-0.00381515	-7.6565	-3.69472	-4.92287	-0.593534	-2.89527	-2.24669	-1.65303	-1.85922	-1.26198
261481_at	AT1G14260	zinc finger (C3HC4-type RING finger) family protein	0.0412385	2.45982	0.00775316	4.67339	0.83745	-0.0488078	-0.135611	0.00346455	0.0818772	0.341277	0.1373	0.540977
261482_at	AT1G14530	(TOM THREE HOMOLOG); virion binding	0.999156	0.493309	0.358135	0.92419	-0.033844	0.168812	0.270648	0.859588	0.514599	0.13163	-0.0134753	1.2641
261485_at	AT1G14360	ATUTR3/UTR3 (UDP-GALACTOSE TRANSPORTER 3); pyrimidine nucleotide sugar transmembrane transporter	0.596981	0.6239	-0.476852	2.90153	2.67328	-0.295021	-0.589444	0.776688	0.984573	1.2346	1.27272	0.131119
261488_at	AT1G14345	oxidoreductase	-5.26553	-3.19267	-0.191196	-7.58333	-3.64118	-1.31165	-0.712102	-2.08989	-1.18597	-1.08417	-1.46006	-2.67722
261536_at	AT1G01790	KEA1 (K EFFLUX ANTIPORTER 1); potassium:hydrogen antiporter	-0.395371	-0.15413	0.3171	-0.923253	-2.20575	-0.116151	0.471767	-1.3569	-1.33026	-0.574935	-0.864262	-1.33486
261570_at	AT1G01120	KCS1 (3-KETOACYL-COA SYNTHASE 1); acyltransferase	-1.21143	-2.41566	-1.69986	-6.25183	-5.92544	-2.77903	-1.12196	-2.05181	-1.27554	-1.42975	-2.0074	-2.28293
261585_at	AT1G01010	ANAC001 (Arabidopsis NAC domain containing protein 1); transcription factor	0.663299	1.63521	-0.0198131	3.58482	3.34938	-0.176842	0.452	0.563206	0.0997753	0.310023	0.184261	1.16817
261651_at	AT1G27760	interferon-related developmental regulator family protein / IFRD protein family	2.06205	0.413514	-0.081756	1.55315	1.17585	0.0384152	0.84584	2.12037	2.11847	0.474755	0.861433	2.17639
261658_at	AT1G50040	similar to unknown protein [Arabidopsis thaliana] (TAIR:AT3G19680.1); similar to unnamed protein product [Vitis vinifera] (GB:CAO61535.1); contains InterPro domain Protein of unknown function DUF1005 (InterPro:IPR010410)	0.0563378	-0.493869	-0.0594831	0.00624174	-0.00766008	-0.17366	-0.159393	-0.13648	0.0821393	-0.266033	-0.235207	-0.308366
261661_at	AT1G18360	hydrolase, alpha/beta fold family protein	-1.51947	-1.57641	-0.506607	-1.18021	-3.35093	0.616031	0.996578	-2.0759	-1.71246	-1.45303	-1.8517	-1.68889
261692_at	AT1G08450	CRT3 (CALRETICULIN 3); calcium ion binding	0.905574	0.918281	-0.0554985	3.37222	4.25062	0.661607	0.797399	-1.08766	-0.231502	0.976912	0.564696	0.701565
261717_at	AT1G18400	BEE1 (BR ENHANCED EXPRESSION 1); transcription factor	-0.0114896	-0.00214971	-0.0093546	-0.808831	-0.809103	1.41542	4.54234	-0.828598	-0.599773	-0.534133	-0.568988	-1.45189
261745_at	AT1G08500	plastocyanin-like domain-containing protein	-0.0286783	-0.0160689	-0.0286783	0.370925	0.033259	0.620191	0.0621682	-0.177394	-0.262008	-0.256369	-0.224898	-0.890343
261763_at	AT1G15520	ATPDR12/PDR12 (PLEIOTROPIC DRUG RESISTANCE 12); ATPase, coupled to transmembrane movement of substances	8.25106	8.2333	-0.00208682	9.62427	5.74386	0.16211	0.149207	2.75342	3.55434	0.163271	2.29768	3.34953
261793_at	AT1G16080	similar to unknown [Populus trichocarpa] (GB:ABK94042.1)	-1.18738	-0.548438	0.363992	-1.8507	-3.80242	-0.673181	-0.509102	-1.63669	-1.22478	-0.795492	-1.03895	-2.44823
261822_at	AT1G11380	similar to unknown protein [Arabidopsis thaliana] (TAIR:AT5G05350.1); similar to Uncharacterized Cys-rich domain [Medicago truncatula] (GB:ABD32347.2); contains InterPro domain Protein of unknown function Cys-rich (InterPro:IPR006461)	0	-0.285608	0	-1.10889	-1.37698	0.255579	-0.393391	-0.368984	-0.622626	-0.3073	-0.371684	-0.254834
261825_at	AT1G11545	xyloglucan:xyloglucosyl transferase, putative / xyloglucan endotransglycosylase, putative / endo-xyloglucan transferase, putative	-2.41657	-3.36477	-1.76049	-4.00354	-4.01351	-0.0218167	-1.17826	-0.85481	-0.849414	-0.379326	-0.539747	-1.47579
261866_at	AT1G50420	SCL3 (SCARECROW-LIKE 3); transcription factor	-2.4044	-1.02217	-0.497069	0.847276	2.18414	-0.85945	1.53748	0.739333	0.528891	0.787201	0.87049	0.8225
261924_at	AT1G22550	proton-dependent oligopeptide transport (POT) family protein	-2.88712	-2.15404	1.04999	-0.129282	-0.0919441	1.70862	0.409799	0.355627	-0.162337	0.11568	-0.0543043	-0.484207
261942_at	AT1G22590	AGL87; transcription factor	-2.32582	-1.81004	-0.220872	-2.88517	-5.32977	0.644731	-0.0926743	-2.05206	-1.56517	-1.2833	-1.51089	-2.83756
261948_at	AT1G64680	similar to unknown protein [Arabidopsis thaliana] (TAIR:AT1G03055.1); similar to unnamed protein product [Vitis vinifera] (GB:CAO62908.1)	-1.41332	-0.864913	0.137604	-1.81162	-4.26172	-0.632453	0.0336708	-2.62638	-1.54102	-1.14887	-1.46311	-3.15133
261973_at	AT1G64610	WD-40 repeat family protein	5.02448	4.42243	0.240645	4.89704	4.10902	0.0544499	0.080457	2.35455	1.60862	0.651827	1.05854	2.46872
261981_at	AT1G33811	GDSL-motif lipase/hydrolase family protein	-0.896123	-1.19095	0.804849	-5.57512	-5.87613	-2.68575	-0.65552	-3.01414	-1.84426	-0.935636	-1.46784	-2.17433
261983_at	AT1G33770	protein kinase family protein	0	0	0	0	0	0	0	-0.383647	-0.489828	-0.366344	-0.384465	-0.117917
261986_s_at	AT1G33730;AT1G33720	[AT1G33730, CYP76C5 (cytochrome P450, family 76, subfamily C, polypeptide 5); oxygen binding];[AT1G33720, CYP76C6 (cytochrome P450, family 76, subfamily C, polypeptide 6); oxygen binding]	3.15214	5.04699	-0.0508511	6.18725	4.50009	-0.97761	-0.504294	0.303975	0.289225	-0.333197	1.1276	1.6489
262050_at	AT1G80130	binding	-2.36011	-1.4486	0.115536	-2.70267	0.120319	-1.40011	2.80864	-2.65033	-1.50333	-0.787178	-1.15307	-1.61818
262092_at	AT1G56150	auxin-responsive family protein	-1.45581	-0.34146	-0.507914	4.18073	4.88696	4.15553	2.42329	0.441412	0.246055	0.998421	0.782696	-1.79619
262094_at	AT1G56110	NOP56 (ARABIDOPSIS HOMOLOG OF NUCLEOLAR PROTEIN NOP56)	-1.31836	-1.20578	-0.849372	0.912617	-0.879295	1.58634	-0.703575	-0.897342	0.159491	0.802317	0.949389	-2.06039
262096_at	AT1G56010	NAC1 (Arabidopsis NAC domain containing protein 21, Arabidopsis NAC domain containing protein 22); transcription factor	-0.0149815	0	0	0	3.49794	-4.32e-05	0.32343	0.752999	0.438459	-0.0917952	0.250895	2.33565
262099_s_at	AT4G37390;AT1G59500	[AT4G37390, YDK1 (YADOKARI 1); indole-3-acetic acid amido synthetase];[AT1G59500, GH3.4; indole-3-acetic acid amido synthetase]	4.87432	0	-0.000627382	0.366449	0.0398764	0	0	3.84903	3.37366	0.0182855	1.04354	5.09914
262118_at	AT1G02850	glycosyl hydrolase family 1 protein	0.7856	0.221054	-0.0210075	1.73915	1.93927	0.166022	0.238576	0.471448	0.612037	-0.0624526	0.0034098	1.14997
262119_s_at	AT1G02930;AT1G02920	[AT1G02930, ATGSTF6 (EARLY RESPONSIVE TO DEHYDRATION 11); glutathione transferase];[AT1G02920, ATGSTF7 (GLUTATHIONE S-TRANSFERASE 11); glutathione transferase]	2.16922	1.31755	0.50799	6.80994	5.89228	6.36634	4.86658	0.204293	1.13179	0.946069	0.976993	0.608834
262124_at	AT1G59660	nucleoporin family protein	-0.00362519	0	-0.00362519	-0.091984	0.925699	-0.127191	0.172967	0.369028	0.265765	0.220944	0.0593122	0.898063
262137_at	AT1G77920	bZIP family transcription factor	1.69325	1.28699	0.602955	2.91509	3.64822	1.21429	1.25201	1.61836	1.66502	1.04247	1.15308	2.08696
262151_at	AT1G52510	hydrolase, alpha/beta fold family protein	-0.638695	0.0551832	0.65652	-0.937106	-3.0462	-0.0439157	0.218	-1.75453	-1.47269	-1.20406	-1.55303	-2.25076
262177_at	AT1G74710	ICS1 (ISOCHORISMATE SYNTHASEI); isochorismate synthase	5.97346	6.73083	-0.32704	7.94358	6.97606	-0.533464	1.36724	1.54207	0.592511	2.26753	2.0314	1.31539
262188_at	AT1G77810	galactosyltransferase family protein	2.19917	2.83301	0.00540804	6.63848	3.57542	1.12099	0.275072	0.0397721	0.293044	0.0914192	0.36103	-0.174852
262229_at	AT1G68620	hydrolase	7.25361	5.64146	0.179996	5.38254	7.08048	-0.369397	-0.00295967	5.39683	5.71678	2.87966	4.5538	6.18793
262237_at	AT1G48320	thioesterase family protein	3.63479	3.84626	-0.0623406	3.27354	3.57083	-1.03533	1.29692	1.95689	1.54725	1.03728	1.62788	2.16405
262259_s_at	AT1G53870;AT1G53890	[AT1G53870, similar to unknown protein [Arabidopsis thaliana] (TAIR:AT1G53890.1); similar to hypothetical protein [Vitis vinifera] (GB:CAN62133.1); contains InterPro domain Protein of unknown function DUF567 (InterPro:IPR007612)];[AT1G53890, similar to unknown protein [Arabidopsis thaliana] (TAIR:AT1G53870.1); similar to hypothetical protein [Vitis vinifera] (GB:CAN62133.1); contains InterPro dom…	-0.325302	-2.01659	-0.374127	-0.0364918	0.458951	1.1212	2.28797	0.117552	-0.274332	-0.417793	-0.0410312	2.11783
262275_at	AT1G68710	haloacid dehalogenase-like hydrolase family protein	0.00682889	2.08509	0.623049	4.48449	4.92595	0.754777	-0.283868	0.77781	0.939262	1.05102	1.25881	1.65045
262277_at	AT1G68650	similar to unknown protein [Arabidopsis thaliana] (TAIR:AT1G25520.1); similar to unnamed protein product [Vitis vinifera] (GB:CAO42107.1); contains InterPro domain Protein of unknown function UPF0016; (InterPro:IPR001727)	-0.306308	0	-0.30507	0.104989	0.922209	0.651372	-0.226716	-0.587199	-0.241795	0.457093	0.441465	-1.07951
262281_at	AT1G68570	proton-dependent oligopeptide transport (POT) family protein	-1.53546	-2.33423	-0.263452	-6.92072	-2.11745	-2.41344	-1.08018	1.19834	0.663234	-0.576713	-0.865744	-0.166167
262288_at	AT1G70760	inorganic carbon transport protein-related	-2.42935	-1.11131	0.00143812	-2.10075	-3.2591	-0.286574	-0.00526225	-3.90153	-2.55224	-1.19608	-1.7484	-3.05359
262312_at	AT1G70830	MLP28 (MLP-LIKE PROTEIN 28)	-0.942919	-0.307616	0.13235	-1.69882	-3.43556	0.130201	-1.14717	-0.694106	-2.14679	-1.01356	-1.77056	-1.49757
262324_at	AT1G64170	ATCHX16 (CATION/H+ EXCHANGER 16); monovalent cation:proton antiporter	0.101262	1.22615	0.664007	3.44299	0.0262938	1.13924	0.00153479	-1.78401	-0.0155464	3.06869	2.96249	-1.23411
262360_at	AT1G73080	PEPR1 (PEP1 RECEPTOR 1); ATP binding / kinase/ protein binding / protein serine/threonine kinase	4.4282	3.12264	-0.497258	1.72675	-0.00570575	-0.997078	-0.0640342	2.18602	1.22841	0.667364	0.427002	0.862395
262366_at	AT1G72890	disease resistance protein (TIR-NBS class), putative	3.97952	6.08524	0.783844	3.80079	4.10244	-0.598437	0.985478	1.09843	0.919417	-0.195966	1.69325	3.09072
262381_at	AT1G72900	disease resistance protein (TIR-NBS class), putative	4.15284	3.32516	-0.806899	7.96043	5.56184	2.11138	1.49663	2.15298	2.03826	0.759989	1.59928	0.864699
262397_at	AT1G49380	cytochrome c biogenesis protein family	-2.92152	-1.51682	-0.197278	-2.02089	-4.49628	0.132149	-0.425565	-2.33361	-1.13352	-1.01488	-1.29015	-3.57529
262482_at	AT1G17020	SRG1 (SENESCENCE-RELATED GENE 1); oxidoreductase, acting on paired donors, with incorporation or reduction of molecular oxygen, 2-oxoglutarate as one donor, and incorporation of one atom each of oxygen into both donors	1.38496	0.476794	-0.0898321	0.085792	5.12569	0	1.51e-05	4.08434	4.14532	1.02972	2.01872	5.37022
262504_at	AT1G21750	ATPDIL1-1 (PDI-LIKE 1-1); protein disulfide isomerase	0.187085	-0.14711	-0.214539	4.04694	4.80424	2.59808	1.06035	0.0894402	0.506091	1.1255	1.2101	-0.565522
262518_at	AT1G17170	ATGSTU24 (ARABIDOPSIS THALIANA GLUTATHIONE S-TRANSFERASE (CLASS TAU) 24); glutathione transferase	5.84157	1.37452	0.931109	7.58533	5.01027	0.0541135	0.311324	2.6573	2.92621	-0.153562	0.228781	3.07289
262542_at	AT1G34180	ANAC016 (Arabidopsis NAC domain containing protein 16); transcription factor	1.24051	2.58757	-1.0568	3.45072	4.31968	0.0195002	0.0666177	0.441494	0.407148	0.829788	0.773025	2.57609
262590_at	AT1G15100	RHA2A (RING-H2 finger A2A); protein binding / zinc ion binding	0.0617516	0.102898	-0.199023	-1.51889	-0.165423	-1.25391	-0.51	1.46778	0.564285	0.0039495	0.0441083	0.708959
262612_at	AT1G14150	oxygen evolving enhancer 3 (PsbQ) family protein	-2.78182	-1.67407	-0.103581	-3.47733	-5.50071	-0.363141	-0.233535	-3.6361	-1.84672	-1.24505	-1.70173	-3.63755
262616_at	AT1G06620	2-oxoglutarate-dependent dioxygenase, putative	4.98962	4.59655	0.379227	2.2958	0.925408	0.0428446	0.0259602	3.06774	2.67174	2.29077	1.68314	2.33694
262664_at	AT1G13970	similar to unknown protein [Arabidopsis thaliana] (TAIR:AT3G29180.1); similar to unnamed protein product [Vitis vinifera] (GB:CAO15029.1); contains InterPro domain Protein of unknown function DUF1336 (InterPro:IPR009769)	0	0.00980971	0	1.59497	3.50224	-0.00258508	0.0170862	-0.0342359	0.0284165	0.0239282	0.212284	0.656852
262667_at	AT1G62810	copper amine oxidase, putative	-1.55983	-0.791602	-0.52269	-0.553294	2.68504	0.344013	0.988614	-0.548932	0.219081	0.243363	0.510572	0.847584
262680_at	AT1G75880	family II extracellular lipase 1 (EXL1)	-0.0483883	0.385502	0.0443807	1.84311	-0.306819	2.11097	0.43577	-0.530233	-0.507756	-0.251435	-0.317494	-0.760641
262698_at	AT1G75960	AMP-binding protein, putative	-0.67799	-0.0291333	3.96656	-0.5579	-0.4367	3.26211	-0.0636101	-0.825595	-0.572397	-0.569278	-1.15842	-1.45446
262703_at	AT1G16510	auxin-responsive family protein	2.4978	0.924423	1.304	3.3525	5.42552	2.41651	1.99196	1.3488	0.728883	0.887937	0.712208	-0.0505713
262704_at	AT1G16530	ASL9/LBD3 (LOB DOMAIN-CONTAINING PROTEIN 3)	0	0.148333	0	-0.241885	1.54497	-0.230935	0.173991	0.0340904	0.0950188	-0.339836	-0.278131	0.996453
262711_at	AT1G16500	similar to unknown protein [Arabidopsis thaliana] (TAIR:AT1G79160.1); similar to unnamed protein product [Vitis vinifera] (GB:CAO47911.1)	0.591328	1.40351	0.254649	3.35137	3.40192	1.87785	1.14611	0.471056	0.124703	0.639626	0.414619	-0.0204243
262731_at	AT1G16420	ATMC8 (METACASPASE 8); caspase	5.00064	5.53886	0.0557474	7.75137	5.57087	-0.175372	0.0814662	0.0657514	0.0472361	0.194333	0.701854	2.78165
262744_at	AT1G28680	transferase family protein	1.39098	1.3057	-0.0534133	-0.597715	-0.440904	-1.86496	0.340246	0.109781	0.590745	1.15212	1.19982	0.353695
262760_at	AT1G10770	invertase/pectin methylesterase inhibitor family protein	-0.485465	-1.00557	2.3357	0	0	1.61939	0	-0.451438	-0.548331	-0.235865	-0.398854	-0.387838
262788_at	AT1G10690	similar to unknown protein [Arabidopsis thaliana] (TAIR:AT1G60783.1); similar to hypothetical protein [Vitis vinifera] (GB:CAN59885.1)	0	0.262013	0	0.00633322	1.58982	-0.0545677	0.0886815	-0.552133	-0.102559	0.142425	-0.0904672	0.067788
262830_at	AT1G14700	ATPAP3/PAP3 (purple acid phosphatase 3); acid phosphatase/ protein serine/threonine phosphatase	-4.30321	-1.8876	-0.149778	-6.26645	-6.58477	-1.94942	-1.79262	-2.4655	-1.72692	-1.69108	-1.69398	-2.72304
262832_s_at	AT1G14870;AT1G14880	[AT1G14870, Identical to Uncharacterized protein At1g14870 [Arabidopsis Thaliana] (GB:Q9LQU4); similar to unknown protein [Arabidopsis thaliana] (TAIR:AT5G35525.1); similar to unnamed protein product [Vitis vinifera] (GB:CAO42338.1); contains InterPro domain Aspartic acid and asparagine hydroxylation site (InterPro:IPR000152); contains InterPro domain Protein of unknown function Cys-rich (InterPr…	5.92196	3.28886	-0.463449	11.7092	12.4661	5.71723	5.3196	-0.732425	0.919406	1.33584	1.78222	2.45263
262897_at	AT1G59840	similar to unnamed protein product [Vitis vinifera] (GB:CAO40980.1)	-1.77175	-0.942449	0.521834	-1.93713	-5.18786	0.256186	-0.279519	-1.94727	-1.46126	-1.2065	-1.31734	-2.45353
262930_at	AT1G65690	harpin-induced protein-related / HIN1-related / harpin-responsive protein-related	7.18702	5.29086	1.77348	8.59056	8.13028	0.218066	0.995636	3.81781	4.69135	4.00448	4.99254	2.15009
262942_at	AT1G79450	LEM3 (ligand-effect modulator 3) family protein / CDC50 family protein	3.57073	2.52313	-1.27e-05	5.38064	5.10304	-0.0188702	-0.0189558	3.51807	3.7987	1.67209	2.21742	3.41171
262970_at	AT1G75690	chaperone protein dnaJ-related	-2.21391	-0.447588	0.135756	-1.76711	-4.09661	-0.41646	0.0410597	-3.18346	-1.6816	-1.14261	-1.41055	-3.6954
263073_at	AT2G17500	auxin efflux carrier family protein	4.67639	2.92381	0.58843	1.58874	1.94762	-2.66688	-1.2778	4.48378	4.00301	1.19995	2.26338	4.85352
263082_at	AT2G27200	GTP-binding family protein	3.18692	2.66154	0.106473	6.21954	3.9742	2.73085	0.177346	1.11807	0.768361	0.155664	0.325018	1.52662
263133_at	AT1G78450	SOUL heme-binding family protein	-4.81561	-3.75915	1.06655	-1.57068	-1.54488	2.932	0.817895	-1.52753	-1.15469	-1.10582	-1.08076	-1.15943
263142_at	AT1G65230	similar to hypothetical protein [Vitis vinifera] (GB:CAN76393.1)	-2.05454	-0.935904	0.321202	-2.14936	-4.29134	-0.784937	-0.365753	-3.30615	-1.67815	-0.863001	-1.58736	-3.83884
263150_at	AT1G54050	17.4 kDa class III heat shock protein (HSP17.4-CIII)	1.60213	3.00673	3.20002	-6.24773	-6.28707	-2.23952	-2.89606	1.73547	0.776511	-0.461131	-0.862645	-1.85127
263179_at	AT1G05710	ethylene-responsive protein, putative	0.10087	0.266043	-0.158879	1.4056	3.42828	-0.728343	-0.433575	1.94482	1.53523	1.36044	1.6753	1.61326
263183_at	AT1G05570	CALS1 (CALLOSE SYNTHASE 1); transferase, transferring glycosyl groups	-0.599359	1.84344	0.408778	4.44953	6.44988	2.41902	1.39813	-0.884105	-0.308028	0.560445	0.867264	1.95131
263228_at	AT1G30700	FAD-binding domain-containing protein	5.36702	0.873843	0.12301	0.157606	0	0	0.0128396	3.49341	5.80741	3.66192	4.74725	5.09692
263250_at	AT2G31390	pfkB-type carbohydrate kinase family protein	2.69711	0.969044	0.180102	1.69413	2.39923	0.538002	0.441685	2.1366	1.90206	0.657064	1.05511	2.37827
263287_at	AT2G36145	similar to unnamed protein product [Vitis vinifera] (GB:CAO15876.1); similar to hypothetical protein [Vitis vinifera] (GB:CAN74693.1)	-1.69192	-0.612129	0.307037	-0.834332	-3.1001	0.287576	0.163016	-3.21991	-1.98247	-1.36372	-1.66227	-3.87987
263404_s_at	AT2G04090;AT2G04100	[AT2G04090, MATE efflux family protein];[AT2G04100, MATE efflux family protein]	0.967489	0.000828744	-0.00305347	0.025365	3.2595	-0.122311	-0.0868523	1.76799	3.04541	1.77092	2.46683	4.25457
263426_at	AT2G31570	ATGPX2 (GLUTATHIONE PEROXIDASE 2); glutathione peroxidase	1.28258	0.827872	-0.0753733	0.946759	2.44881	-1.45669	0.486335	2.14426	1.7889	0.2708	1.23962	2.32999
263433_at	AT2G22240	inositol-3-phosphate synthase isozyme 2 / myo-inositol-1-phosphate synthase 2 / MI-1-P synthase 2 / IPS 2	1.22235	-0.79947	0.605022	-6.15238	-3.99	-6.09562	-0.340401	-0.103689	-0.457315	-0.558155	-1.06996	-0.377034
263498_at	AT2G42610	similar to unknown protein [Arabidopsis thaliana] (TAIR:AT1G07090.1); similar to hypothetical protein [Vitis vinifera] (GB:CAN66524.1); contains InterPro domain Protein of unknown function DUF640 (InterPro:IPR006936)	-1.43975	-1.56938	0.686462	-2.56979	-1.98659	1.67299	1.51581	-0.140288	-0.138721	-0.162077	-0.0134084	-1.70097
263536_at	AT2G25000	WRKY60 (WRKY DNA-BINDING PROTEIN 60); transcription factor	-0.142166	1.6064	-0.312426	5.39747	6.94054	-0.105573	1.10946	-0.850854	0.516641	1.59923	1.27065	0.345873
263539_at	AT2G24850	TAT3 (TYROSINE AMINOTRANSFERASE 3); transaminase	5.56812	4.84396	1.87705	11.1656	10.1155	3.41281	2.09113	2.66086	2.34318	2.28651	2.06803	2.64265
263549_at	AT2G21650	MEE3 (maternal effect embryo arrest 3); DNA binding / transcription factor	-1.49183	-0.474791	0.256047	-2.33789	-5.38066	-0.597268	-1.22341	-3.10725	-2.37007	-1.12216	-1.53951	-2.35286
263574_at	AT2G16990	tetracycline transporter	-0.960306	-0.163922	-0.639225	-1.81959	-1.00238	1.05844	-0.834165	-0.159979	-0.521652	-0.656588	-0.720046	-1.10082
263628_at	AT2G04780	FLA7	-2.08438	-1.61297	-1.46624	-1.31134	-4.89385	0.261285	-0.427196	-1.45838	-0.607949	-0.221594	-0.764263	-1.81845
263643_at	AT2G04740	ankyrin repeat family protein	-0.0691989	0.780499	-0.0672906	0.714481	0.583714	0.0887304	-0.0920936	-0.167939	0.135315	0.354725	0.306014	0.535488
263664_at	AT1G04250	AXR3 (AUXIN RESISTANT 3); transcription factor	-1.91888	-1.13265	-0.264867	-3.43278	-3.92474	-2.29864	-0.513939	-1.43462	-1.41786	-0.889987	-1.77962	-2.38804
263680_at	AT1G26930	kelch repeat-containing F-box family protein	1.15892	0.0864181	0.0196826	1.19226	5.67057	0.0767887	0.507479	4.10492	2.85398	0.779407	1.33696	3.44071
263707_at	AT1G09300	metallopeptidase M24 family protein	-0.0536131	1.03938	0.501995	2.53035	1.18627	1.4296	-0.771106	0.172554	0.275758	0.473133	0.352727	0.553519
263765_at	AT2G21540	SEC14 cytosolic factor, putative / phosphoglyceride transfer protein, putative	0.101047	-1.08434	-0.440611	-2.43156	-3.95356	-1.12259	-2.09852	-0.401237	-0.323498	-0.397188	-0.64202	-1.41213
263773_at	AT2G21370	xylulose kinase, putative	-0.732389	-0.107463	0.509634	-2.1451	-3.35409	0.0572769	0.298493	-1.69951	-1.29697	-0.784509	-1.02687	-1.7542
263783_at	AT2G46400	WRKY46 (WRKY DNA-binding protein 46); transcription factor	6.49477	6.2968	0.0309967	8.79751	7.32034	-0.46356	1.45125	1.1608	0.851195	1.44539	2.13224	0.559382
263787_at	AT2G46420	similar to unknown protein [Arabidopsis thaliana] (TAIR:AT3G61700.1); similar to unnamed protein product [Vitis vinifera] (GB:CAO39750.1); contains InterPro domain Conserved hypothetical protein CHP01589, plant (InterPro:IPR006476)	-1.12108	-1.04141	0.525824	-2.22339	0.680039	-0.142887	0.71196	-0.609337	-0.141953	0.665503	0.362379	-0.152666
263807_at	AT2G04400	indole-3-glycerol phosphate synthase (IGPS)	2.65692	1.84741	-0.364505	3.54607	2.11993	0.696505	0.0253062	0.950801	0.99447	0.777519	0.735951	0.967619
263809_at	AT2G04570	GDSL-motif lipase/hydrolase family protein	-1.63432	-1.41048	-1.35714	-1.8981	-2.92296	-2.0296	-0.877961	-0.704166	-0.751409	-0.543193	-0.637671	-2.07486
263840_at	AT2G36885	similar to unnamed protein product [Vitis vinifera] (GB:CAO63025.1)	-0.551385	-0.873929	0.145122	-1.38058	-4.00105	-0.332154	-0.256932	-1.02777	-0.64942	-0.763608	-0.833243	-1.759
263852_at	AT2G04450	ATNUDT6 (Arabidopsis thaliana Nudix hydrolase homolog 6); ADP-ribose diphosphatase/ NAD binding / hydrolase	5.10787	6.83282	-0.0141589	10.2805	10.0471	0.0368042	2.41154	0.906678	0.189844	0.914829	2.28868	1.84908
263854_at	AT2G04430	ATNUDT5 (Arabidopsis thaliana Nudix hydrolase homolog 5); hydrolase	0.801398	5.53827	0.189596	10.0253	8.37415	0.761839	1.50873	-0.0935007	0.195146	0.451124	1.89115	2.30109
263867_at	AT2G36830	GAMMA-TIP (Tonoplast intrinsic protein (TIP) gamma); water channel	-1.41943	-1.61459	-0.515192	-5.06356	-5.74575	-2.27801	-2.01658	1.59164	0.689985	-0.514024	-0.196577	-1.59627
263876_at	AT2G21880	AtRABG2/AtRab7A (Arabidopsis Rab GTPase homolog G2); GTP binding	0.22705	-0.0321572	-0.753149	0.771504	-0.57872	-0.209663	-0.883807	0.131724	-0.0768103	-0.1697	-0.179607	-0.174577
263948_at	AT2G35980	YLS9 (YELLOW-LEAF-SPECIFIC GENE 9)	7.27455	5.1715	-0.780198	8.10222	6.57309	1.02e-14	1.02e-14	2.80172	4.70274	2.26623	3.81124	2.7008
263951_at	AT2G35960	NHL12 (NDR1/HIN1-like 12)	-4.97545	-3.17326	0.530909	-5.91515	-6.2875	0.00770146	0.092498	-2.83415	-2.09932	-1.53551	-2.06004	-3.37938
263953_at	AT2G36050	ATOFP15/OFP15 (Arabidopsis thaliana ovate family protein 15)	-0.00760539	0	0.000568545	-0.0230279	-0.0230279	0	0.0313467	-0.654858	-0.720328	-0.575555	-0.602151	-0.195379
264005_at	AT2G22470	AGP2 (ARABINOGALACTAN-PROTEIN 2)	3.85649	1.25409	-0.858663	3.05612	5.61345	-0.385022	-0.224704	3.21911	5.08294	0.0539383	2.74205	1.55934
264012_at	AT2G21080	similar to extracellular ligand-gated ion channel [Arabidopsis thaliana] (TAIR:AT3G20300.1); similar to unknown protein [Arabidopsis thaliana] (TAIR:AT1G50630.1); similar to unnamed protein product [Vitis vinifera] (GB:CAO43972.1)	0.111056	-0.00295849	-0.0207417	-2.38704	-2.44676	-0.618584	0.273448	-0.300485	-0.301681	-0.31923	-0.372115	-0.496544
264022_at	AT2G21185	unknown protein	0.203051	0.606597	-0.100447	-1.20702	0.937647	-2.86007	-0.607393	-0.435606	-0.743018	-0.467891	-0.28201	1.16024
264100_at	AT1G78970	LUP1 (LUPEOL SYNTHASE 1); lupeol synthase	0	-0.040233	0	-1.53514	-1.46806	0.268329	0.100284	-1.0126	-0.802969	-1.1521	-0.969238	-1.62212
264118_at	AT1G79150	binding	-1.54022	-1.01063	-0.892753	0.475647	-2.42306	1.87043	-0.265398	-1.05702	0.0216508	0.730979	0.670577	-1.22715
264148_at	AT1G02220	ANAC003 (Arabidopsis NAC domain containing protein 3); transcription factor	4.39334	1.63593	0.27149	4.64028	5.5762	-1.68997	0.595486	4.19812	4.68686	0.817288	2.78104	4.40011
264153_at	AT1G65390	ATPP2-A5; carbohydrate binding	0.968129	0.187768	0.864648	1.67848	0.0537021	0.283735	0.333946	-0.119577	-0.264254	1.55133	0.304745	-0.568171
264213_at	AT1G65390	ATPP2-A5; carbohydrate binding	1.27169	-0.548273	-0.287485	2.33362	-0.013972	0.591814	1.10424	-0.140701	-0.0796483	1.04169	-0.00369606	-0.628094
264219_at	AT1G60420	DC1 domain-containing protein	2.16483	1.77465	0.408244	1.974	2.58352	-1.11333	-0.282712	0.97906	1.07218	1.0906	1.31575	1.13214
264240_at	AT1G54820	protein kinase family protein	-2.75489	-3.06058	-2.32075	-5.49635	-4.34142	-0.348462	-1.06333	-3.13712	-1.83547	-1.32826	-1.95649	-3.32348
264260_at	AT1G09210	calreticulin 2 (CRT2)	-1.22718	-1.18761	-0.700074	0.466734	1.74314	-0.485973	0.174303	0.46464	0.47065	1.00258	1.21162	-0.404671
264280_at	AT1G61820	BGLU46; hydrolase, hydrolyzing O-glycosyl compounds	6.87759	4.41068	-0.113391	1.12893	3.42614	-0.130911	-0.43925	3.43208	4.6545	-0.071411	3.03018	4.93296
264301_at	AT1G78780	pathogenesis-related family protein	0.0591308	0	0	2.92512	7.39307	-0.000797073	0.0269772	1.15702	2.03728	0.439279	3.38348	0.649598
264324_at	AT1G04160	XIB (Myosin-like protein XIB)	-0.222134	-0.115839	-0.661745	-0.840147	-1.26487	-0.311219	-0.519193	-0.0454454	-0.0331584	-0.16006	-0.109304	-0.360043
264342_at	AT1G12080	contains domain PTHR22683 (PTHR22683)	0.0568009	-0.336417	-0.0984474	-1.95735	-2.71734	-1.17117	-1.88767	0.0425354	-0.283465	-0.0592367	-0.210802	-0.174524
264343_at	AT1G11850	unknown protein	-0.871351	-1.08489	-0.00528214	-4.48514	-4.62196	-2.27797	-1.31807	-0.22224	-0.464988	-0.358537	-0.405748	-1.07963
264382_at	AT2G25110	SDF2 (STROMAL CELL-DERIVED FACTOR 2-LIKE PROTEIN PRECURSOR)	0.30816	0.00916759	-0.315125	1.82675	2.66309	-0.0911117	0.207494	0.521896	0.621828	1.0278	1.1118	0.143422
264400_at	AT1G61800	GPT2 (glucose-6-phosphate/phosphate translocator 2); antiporter/ glucose-6-phosphate transmembrane transporter	6.42453	6.51021	2.09809	10.2464	9.01138	2.4114	6.20101	3.29038	4.03788	1.79401	3.08175	2.5243
264433_at	AT1G61810	BGLU45; hydrolase, hydrolyzing O-glycosyl compounds	4.50839	2.16444	0	1.71957	5.17587	-0.0375772	0.0105871	3.08627	3.74031	0.100004	0.501585	5.62411
264442_at	AT1G27480	lecithin:cholesterol acyltransferase family protein / LACT family protein	-4.27365	-2.33836	-0.23893	-4.57957	-4.38951	-0.163357	-0.22712	-2.93328	-1.43391	-0.68385	-1.08655	-3.54699
264458_at	AT1G10410	similar to CW14 [Arabidopsis thaliana] (TAIR:AT1G59650.1); similar to expressed protein [Oryza sativa (japonica cultivar-group)] (GB:ABF98316.1); contains InterPro domain Protein of unknown function DUF1336 (InterPro:IPR009769)	2.96425	3.19741	2.22624	4.1359	4.71146	0.521314	2.03763	2.6584	2.31021	1.63499	2.18068	2.59735
264524_at	AT1G10070	ATBCAT-2; branched-chain-amino-acid transaminase/ catalytic	0	0	0	0.264304	1.83798	0.109928	0.44744	2.24349	1.26337	0.681152	0.970381	5.9564
264543_at	AT1G55780	heavy-metal-associated domain-containing protein	3.29572	0.284217	0	4.34679	6.1246	0	0.000842204	0.80944	1.45565	0.36216	2.82417	3.49587
264588_at	AT2G17730	zinc finger (C3HC4-type RING finger) family protein	2.45184	1.25492	0.371909	3.04008	1.6709	-0.678728	-1.07084	1.34382	1.20426	0.809327	1.35896	2.38512
264592_at	AT2G17720	oxidoreductase, 2OG-Fe(II) oxygenase family protein	2.38811	2.27164	0.14198	5.36728	4.60814	1.41558	1.21749	1.12552	1.46738	1.40996	1.73087	1.02023
264599_at	AT1G04600	XIA (Myosin-like protein XIA); motor/ protein binding	0	0	0	-0.000527416	0.000367525	0	0.0358569	-0.0516654	-0.116082	-0.176897	-0.131618	-0.0318657
264611_at	AT1G04680	pectate lyase family protein	-2.72291	-2.58969	-1.61737	-5.43485	-5.74886	-0.12922	-1.07002	-2.25991	-0.120621	1.68132	1.49621	-3.54014
264616_at	AT2G17740	DC1 domain-containing protein	4.17378	1.14579	1.32542	0.382018	0.370726	-9.77e-15	0.165497	-0.767148	1.0243	3.89007	3.68148	-0.911084
264635_at	AT1G65500	similar to unknown protein [Arabidopsis thaliana] (TAIR:AT1G65486.1)	0.0214346	-0.318932	0.0428693	0.112845	2.96018	0.133781	0.527322	-1.51861	-1.31131	2.08532	1.89866	-1.74357
264648_at	AT1G09080	BIP3; ATP binding	4.04852	0.664258	0.556357	4.695	4.35671	0.000426844	0.958988	0.156707	0.269559	1.05548	1.98372	1.00249
264661_at	AT1G09950	transcription factor-related	0.238488	-0.803947	0	-0.00495758	-0.00143455	0	0	-0.312963	-0.216808	-0.0668815	-0.149779	-0.188259
264680_at	AT1G65510	similar to unknown protein [Arabidopsis thaliana] (TAIR:AT1G65490.1)	-0.140689	0	-0.140689	-0.00358753	3.15459	-0.0875191	-0.0793305	0.383791	1.18768	0.723075	1.72533	0.0453063
264685_at	AT1G65610	ATGH9A2/KOR2 (ARABIDOPSIS THALIANA GLYCOSYL HYDROLASE 9A2); hydrolase, hydrolyzing O-glycosyl compounds	3.23244	2.46391	-0.569234	5.58178	5.67616	-0.010455	-0.0037245	1.61168	2.01422	0.75314	2.24031	2.62286
264708_at	AT1G09740	ethylene-responsive protein, putative	1.47537	0.20651	0.222027	1.30489	3.35256	-0.734038	0.339007	1.34654	1.7726	0.53969	1.28721	2.90861
264717_at	AT1G70140	ATFH8 (FORMIN 8); actin binding / actin filament binding / profilin binding	1.52878	2.45238	-1.08336	3.39859	0.974394	0.0329895	0	1.06261	1.08361	1.28909	1.71408	0.915468
264729_at	AT1G22990	heavy-metal-associated domain-containing protein / copper chaperone (CCH)-related	0	0	0	-0.0196653	4.01491	-0.105054	-0.0921934	0.212717	-0.0312773	-0.275807	-0.125186	0.558342
264741_at	AT1G62290	aspartyl protease family protein	-0.597585	0.115725	0.2746	-1.52291	-2.6954	-1.26229	-1.29858	-1.2151	-1.05809	-0.975257	-1.18709	-0.864339
264766_at	AT1G61420	S-locus lectin protein kinase family protein	1.42048	2.0347	0.00902053	3.67253	3.49124	0.732069	0.0170323	1.02688	1.23856	1.29446	1.33747	2.67867
264782_at	AT1G08810	MYB60 (myb domain protein 60); DNA binding / transcription factor	-0.662376	-1.04574	0.253247	-2.41629	-2.38545	-0.493413	0.230223	-0.820189	-0.575504	-0.564143	-0.536773	-0.800641
264783_at	AT1G08650	PPCK1 (PHOSPHOENOLPYRUVATE CARBOXYLASE KINASE); kinase	2.20665	0.670272	-1.61087	2.67732	2.15322	1.56589	1.65677	1.44115	1.20293	-0.289869	-0.515321	0.0714833
264788_at	AT2G17880	DNAJ heat shock protein, putative	0	0	0	0.180052	0.224596	-0.0239002	-0.0239002	-0.233986	-0.449909	-0.137511	-0.230891	1.16981
264809_at	AT1G08830	CSD1 (COPPER/ZINC SUPEROXIDE DISMUTASE 1); copper, zinc superoxide dismutase	1.26305	0.730631	0.0746598	1.03347	2.43672	0.526185	0.735505	0.50745	0.643891	0.362407	0.400088	1.48181
264822_at	AT1G03457	RNA-binding protein, putative	0	0	0	0	0	0	0	-0.00851319	-0.236597	-0.134726	-0.27901	-0.05027
264832_at	AT1G03660	similar to ankyrin repeat family protein [Arabidopsis thaliana] (TAIR:AT1G03670.1); similar to unnamed protein product [Vitis vinifera] (GB:CAO23951.1); contains domain ANK REPEAT-CONTAINING (PTHR18958:SF80); contains domain ANKYRIN REPEAT-CONTAINING (PTHR18958)	3.2588	4.62881	-0.0431494	6.74992	6.3994	0.111562	0.279111	-0.228817	0.0165532	-0.0217881	1.64673	3.07579
264866_at	AT1G24140	matrixin family protein	4.76205	5.19192	0	6.63848	5.88131	-0.244763	0.0324825	0.813614	1.80399	1.68735	1.75453	1.58618
264886_at	AT1G61120	terpene synthase/cyclase family protein	6.13506	3.68175	-0.248436	0.272047	4.25482	0.0389561	0.0138483	5.14172	5.02552	3.98011	4.50868	4.6349
264907_at	AT2G17280	phosphoglycerate/bisphosphoglycerate mutase family protein	-0.0196123	-0.0236309	-0.148917	0.244081	-1.90967	1.78455	0.866228	-0.0811139	-0.121148	-0.319181	-0.170846	-0.808025
264911_at	AT1G60690	aldo/keto reductase family protein	-1.79173	-1.07514	0.156894	-3.70161	-3.72082	-1.21424	-0.64044	-0.571159	-0.616756	-0.783754	-0.876047	-1.04324
264923_s_at	AT1G65970;AT1G60740	[AT1G65970, TPX2 (THIOREDOXIN-DEPENDENT PEROXIDASE 2); antioxidant];[AT1G60740, peroxiredoxin type 2, putative]	6.90627	1.97795	0.536902	4.26962	4.36355	-0.0191109	0.124512	3.18921	3.78707	0.93178	2.43848	4.47391
264929_at	AT1G60730	aldo/keto reductase family protein	4.54485	3.71158	0	4.0269	3.79686	-0.326495	0.123188	1.3256	2.09629	0.266995	0.532191	2.84144
264954_at	AT1G77060	mutase family protein	-2.55631	-1.35396	-0.0108876	-3.52595	-5.42877	0.341837	0.260717	-0.679199	-0.905323	-0.862826	-1.37725	-2.39818
264957_at	AT1G77000	ATSKP2;2/SKP2B (ARABIDOPSIS HOMOLOG OF HOMOLOG OF HUMAN SKP2 2); ubiquitin-protein ligase	0.704176	1.41318	0.645763	4.3517	3.54888	1.93486	-0.0883446	1.98548	1.83398	0.140389	0.336128	2.44114
264958_at	AT1G76960	unknown protein	0	0	0	5.69106	6.965	0.016837	1.51426	-1.10392	-0.118441	0.476282	0.243993	1.80665
264960_at	AT1G76930	ATEXT4 (EXTENSIN 4)	1.37987	-0.0245694	1.36159	2.33954	2.4352	-0.00657573	0.447278	-1.11556	0.772516	1.18495	1.58781	-1.90825
264987_at	AT1G27030	similar to unknown protein [Arabidopsis thaliana] (TAIR:AT1G27020.1); similar to unknown protein [Oryza sativa (japonica cultivar-group)] (GB:AAN05517.1); similar to Os10g0463800 [Oryza sativa (japonica cultivar-group)] (GB:NP_001064789.1)	-2.82927	-1.57197	0.384759	-1.44339	-3.68983	1.85824	-1.12204	0.237259	-0.895114	-0.657315	-1.84771	-2.68551
265028_at	AT1G24530	transducin family protein / WD-40 repeat family protein	0.626504	0.524842	-0.688458	2.01781	2.05842	1.11672	0.633462	-0.253225	-0.127539	1.68753	1.92061	-0.126766
265057_at	AT1G52140	similar to unknown protein [Arabidopsis thaliana] (TAIR:AT3G16330.1); similar to hypothetical protein [Vitis vinifera] (GB:CAN64915.1)	-0.595024	-0.248856	0.278741	-1.48587	-0.327932	0.406222	0.184591	0.0385435	-0.227513	-0.364175	-0.352745	0.749702
265067_at	AT1G03850	glutaredoxin family protein	4.70071	5.37366	-0.177092	9.46752	8.76089	-0.083272	0.395664	2.0479	3.71661	2.16952	3.92015	3.93849
265111_at	AT1G62510	protease inhibitor/seed storage/lipid transfer protein (LTP) family protein	-1.10432	-0.269414	-0.728462	-8.08826	-8.95661	-7.5784	-5.38215	-2.71153	-2.64544	-1.85308	-0.39269	-1.55506
265161_at	AT1G30900	vacuolar sorting receptor, putative	2.10292	2.48675	0.711722	5.57335	7.21045	0.34845	1.45654	-1.27918	0.699962	2.26341	2.34549	1.45092
265189_at	AT1G23840	similar to unknown protein [Arabidopsis thaliana] (TAIR:AT1G23830.1); similar to unnamed protein product [Vitis vinifera] (GB:CAO14801.1)	0	1.78131	0	4.47014	4.62447	0.0526675	0.468527	-0.791621	-0.318096	0.30427	0.0549046	0.380203
265221_s_at	AT2G02000;AT2G02010	[AT2G02000, GAD3 (GLUTAMATE DECARBOXYLASE 3); calmodulin binding];[AT2G02010, GAD4 (GLUTAMATE DECARBOXYLASE 4); calmodulin binding]	3.64027	1.59659	-0.552229	6.06991	3.12343	-0.0584518	3.51672	1.43436	2.13241	1.30506	0.814513	-1.03095
265260_at	AT2G43000	ANAC042 (Arabidopsis NAC domain containing protein 42); transcription factor	5.60174	1.38321	-0.00545531	4.70231	5.197	-0.0267254	0.156303	1.19597	3.08886	0.433641	1.25197	3.70931
265276_at	AT2G28400	similar to unknown protein [Arabidopsis thaliana] (TAIR:AT5G60680.1); similar to unnamed protein product [Vitis vinifera] (GB:CAO21845.1); contains InterPro domain Protein of unknown function DUF584 (InterPro:IPR007608)	4.90629	4.69089	-0.279105	7.62127	6.5704	-0.0807122	0.0620214	4.5121	4.24429	1.39557	2.64838	2.91357
265277_at	AT2G28410	similar to unknown protein [Arabidopsis thaliana] (TAIR:AT5G60650.1)	-1.22189	-1.21187	-0.127946	-2.81351	-2.77802	-1.27634	-1.5915	-0.753505	-0.62331	-0.52746	-0.612441	-1.43893
265382_at	AT2G16790	shikimate kinase family protein	0.0385155	0.0665088	0	0.298375	4.02407	-0.597636	-0.200691	1.58766	1.92622	0.122698	0.75425	3.23164
265464_at	AT2G37080	myosin heavy chain-related	-0.439129	-0.00344746	-0.261413	-2.98605	-1.70985	-1.14109	-0.741401	-0.356777	-0.260914	-0.148063	-0.22651	-0.588295
265471_at	AT2G37130	peroxidase 21 (PER21) (P21) (PRXR5)	-1.32539	0.350666	-0.674216	-0.00497032	3.73713	0.118326	0.725052	1.7613	2.77127	0.595906	1.85302	1.38912
265494_at	AT2G15680	calmodulin-related protein, putative	0.11948	0	0.169172	-2.72996	-3.17389	-0.756267	-0.288524	0.150412	0.104726	-0.0935369	-0.096363	1.17586
265547_at	AT2G28305	similar to unknown protein [Arabidopsis thaliana] (TAIR:AT2G37210.1); similar to unnamed protein product [Vitis vinifera] (GB:CAO21862.1); contains InterPro domain Conserved hypothetical protein CHP00730 (InterPro:IPR005269)	1.90546	-0.13004	-0.0482856	-1.63382	-0.192085	-3.25924	-0.406297	1.80221	0.489172	0.0803667	0.0672312	2.41532
265597_at	AT2G20142	transmembrane receptor	5.07135	5.37161	0.537798	7.56471	6.33711	-0.061963	0.484918	0.60028	1.18275	1.36941	1.51418	0.647713
265658_at	AT2G13810	ALD1 (AGD2-LIKE DEFENSE RESPONSE PROTEIN1); transaminase	4.97625	6.18525	0	9.47645	8.35257	0	2.35e-06	2.91222	0.53656	1.47648	2.33206	5.64306
265659_at	AT2G25440	leucine-rich repeat family protein	0.486588	0.0541035	-0.00627911	1.53892	2.85855	-0.0253516	-0.0126529	0.664864	2.30923	0.906224	1.64904	2.98276
265674_at	no_match	no_match	5.59611	3.61477	-1.09609	6.52252	7.18883	0.195592	1.5348	4.25665	5.21952	0.586885	3.01529	2.49003
265704_at	AT2G03420	similar to expressed protein [Oryza sativa (japonica cultivar-group)] (GB:ABF94594.1); similar to hypothetical protein OsI_010237 [Oryza sativa (indica cultivar-group)] (GB:EAY89004.1)	-3.79285	-3.2236	-0.24807	-3.02488	-5.08945	1.30813	0.440547	-3.06632	-1.82603	-1.36681	-1.69223	-4.29859
265709_at	AT2G03540	transposable element gene	-0.227721	0.164224	-0.227721	0.147999	0	0	0.000244191	-0.297941	-0.0185854	-0.0756588	-0.154605	0.166743
265722_at	AT2G40100	LHCB4.3 (LIGHT HARVESTING COMPLEX PSII); chlorophyll binding	-0.951116	-0.511193	0.290223	-2.39892	-4.05336	-1.45802	-0.608781	-2.7644	-1.85525	-0.960362	-1.14092	-1.50001
265725_at	AT2G32030	GCN5-related N-acetyltransferase (GNAT) family protein	3.08913	2.07614	-0.0691033	1.98251	1.85492	-0.0255678	0.105618	0.285937	0.00907059	0.327143	0.225831	2.02827
265732_at	AT2G01300	similar to unknown protein [Arabidopsis thaliana] (TAIR:AT1G15010.1); similar to unnamed protein product [Vitis vinifera] (GB:CAO42242.1)	5.00464	3.14768	-0.457349	0.00708167	0.0410827	0	0	0.166171	0.326623	-0.31006	-0.0977045	0.19126
265737_at	AT2G01180	ATPAP1 (PHOSPHATIDIC ACID PHOSPHATASE 1); phosphatidate phosphatase	4.58835	2.54162	-1.06183	3.24541	2.90678	1.18443	0.230155	0.386215	1.24373	0.938621	1.05069	0.672342
265841_at	AT2G35710	glycogenin glucosyltransferase (glycogenin)-related	1.07812	0.072186	-0.0120951	2.61665	2.58388	-0.0260202	-0.0448649	1.27925	0.607815	-0.164503	0.0691578	1.00401
265853_at	AT2G42360	zinc finger (C3HC4-type RING finger) family protein	3.68867	1.38865	-0.773448	2.6996	5.87593	0	0	1.23504	2.5057	3.12541	3.64026	0.790289
265872_at	AT2G01670	ATNUDT17 (Arabidopsis thaliana Nudix hydrolase homolog 17); hydrolase	1.47364	0.749745	-0.590925	1.36593	1.84626	-0.251532	-0.180658	-0.348422	-0.178912	0.502764	0.48179	1.07041
265920_s_at	AT2G15120;AT2G15220	[AT2G15120, pseudogene, disease-resistance family protein / fatty acid elongase-related, similar to fatty acid elongase 1 (FAE1) (Arabidopsis thaliana) GI:881615; similar to NtPRp27 (GI:5360263) (Nicotiana tabacum)similar to R 14 protein (GI:27764542) (Glycine max); contains Pfam profile PF04450: Plant Basic Secretory Protein; blastp match of 71% identity and 6.0e-20 P-value to GP|18674893|emb|CA…	2.98242	0.129254	-0.0220751	1.92936	2.97146	1.32055	0.144929	0.381954	3.26392	0.158304	0.261102	1.93461
266017_at	AT2G18690	similar to unknown protein [Arabidopsis thaliana] (TAIR:AT2G18680.1); similar to hypothetical protein OsI_029427 [Oryza sativa (indica cultivar-group)] (GB:EAZ08195.1)	6.2148	4.88634	-0.496986	9.55776	9.32255	2.89407	3.22624	2.38154	2.71178	2.30471	2.95753	1.48577
266070_at	AT2G18660	EXLB3 (EXPANSIN-LIKE B3 PRECURSOR)	2.11464	4.28437	-0.104885	8.80582	10.9668	-0.0641704	3.98074	-0.571651	-0.974625	0.588647	0.867726	3.05173
266071_at	AT2G18680;AT2G18670	[AT2G18680, similar to unknown protein [Arabidopsis thaliana] (TAIR:AT2G18690.1); similar to hypothetical protein OsI_029427 [Oryza sativa (indica cultivar-group)] (GB:EAZ08195.1)];[AT2G18670, zinc finger (C3HC4-type RING finger) family protein]	5.6917	3.11214	0.177079	6.64402	5.36594	0.260797	0.554169	1.0241	2.50365	1.38463	1.86807	1.68464
266150_s_at	AT2G12290;AT4G19700	[AT2G12290, similar to protein binding / zinc ion binding [Arabidopsis thaliana] (TAIR:AT4G19700.1); similar to unknown [Populus trichocarpa] (GB:ABK94891.1)];[AT4G19700, protein binding / zinc ion binding]	0.834344	-0.119986	-0.462641	1.65106	4.5293	2.39025	1.95105	2.64259	1.63462	0.613076	1.44865	2.35182
266155_at	no_match	no_match	1.97197	-0.202503	0.137279	2.00957	2.55744	-0.278073	0.449905	1.73064	1.16426	-0.332649	0.50545	1.56623
266156_at	AT2G28110	FRA8 (FRAGILE FIBER8); transferase	0	0	0	0.0332642	5.15138	-0.0445273	0.110971	3.75387	2.43125	0.78865	1.73892	4.46762
266167_at	AT2G38860	YLS5 (yellow-leaf-specific gene 5)	3.33055	1.28831	-0.576406	3.10462	3.66847	0.664341	0.641513	-0.0643628	1.22311	0.852339	1.28197	0.705565
266175_at	AT2G02450	ANAC034/ANAC035 (Arabidopsis NAC domain containing protein 34, Arabidopsis NAC domain containing protein 35); transcription factor	-0.933911	-1.14876	-0.616764	0.937113	0.218451	1.20663	0.162502	-1.00904	-0.707472	0.149348	-0.312197	-1.41437
266181_at	AT2G02390	ATGSTZ1 (GLUTATHIONE S-TRANSFERASE 18); glutathione transferase	1.09787	0.942529	0.163984	3.11332	4.63241	0.0489612	0.713482	1.98557	1.89347	0.874845	1.15656	2.54736
266267_at	AT2G29460	ATGSTU4 (GLUTATHIONE S-TRANSFERASE 22); glutathione transferase	7.26998	6.27256	1.30139	8.29535	5.99536	-0.0540092	0.0632496	5.26351	4.20915	2.0954	2.15109	2.64189
266270_at	AT2G29470	ATGSTU3 (GLUTATHIONE S-TRANSFERASE 21); glutathione transferase	7.00279	4.24934	-0.0481888	4.85324	5.30583	-0.0141999	-0.0283786	4.48148	5.4776	-0.174056	2.11269	6.32183
266277_at	AT2G29310	tropinone reductase, putative / tropine dehydrogenase, putative	-3.72431	-2.55758	-1.22375	-5.18628	-5.09586	0.0571145	-0.605996	-2.12627	-1.04707	-1.28721	-1.45084	-3.06675
266279_at	AT2G29290	tropinone reductase, putative / tropine dehydrogenase, putative	-4.09576	-2.92779	-1.07776	-6.46234	-5.23704	-1.57667	0.489082	-2.81558	-2.03977	-1.57042	-1.74327	-2.93518
266292_at	AT2G29350	SAG13 (Senescence-associated gene 13); oxidoreductase	4.87321	1.54097	0.00986252	3.61923	8.71028	-0.0876567	1.05577	5.54051	5.33858	2.84952	4.07291	5.39759
266316_at	AT2G27080	harpin-induced protein-related / HIN1-related / harpin-responsive protein-related	3.82472	1.9634	-0.878628	0.862526	2.34483	-1.01486	-0.24886	0.682654	2.71757	1.00512	3.18752	-0.887175
266319_s_at	AT3G10280;AT2G46720	[AT3G10280, fatty acid elongase 3-ketoacyl-CoA synthase, putative];[AT2G46720, HIC (HIGH CARBON DIOXIDE); acyltransferase]	-1.40606	-0.675257	-0.86638	-1.08847	-1.17993	0.24523	0.268831	-0.549101	-0.593525	0.0415603	-0.254473	-0.0595917
266327_at	AT2G46680	ATHB-7 (ARABIDOPSIS THALIANA HOMEOBOX 7); transcription factor	2.48387	1.31494	0.661815	1.41611	5.53728	-1.86972	-0.346725	4.2194	3.20183	0.516077	1.22858	3.77513
266329_at	AT2G01590	similar to unnamed protein product [Vitis vinifera] (GB:CAO42320.1)	-2.94218	-1.43687	-0.113234	-3.74842	-5.65754	-0.94057	-0.400231	-2.54165	-1.73229	-1.36456	-1.64627	-3.55474
266330_at	AT2G01530	MLP329 (MLP-LIKE PROTEIN 329)	0	0	0	-0.00536773	-0.00899433	-0.0354305	-0.044752	0.0231546	0.135163	-0.0530567	-0.000348662	-0.148365
266357_at	AT2G32290	BAM6/BMY5 (BETA-AMYLASE 6); beta-amylase	-2.26451	0.580563	1.32232	-2.60652	-4.32678	-1.07912	-1.06082	-0.268469	-0.732414	-0.118554	-1.17754	-2.54244
266363_at	AT2G41250	haloacid dehalogenase-like hydrolase family protein	0	-0.654413	-0.0182296	-7.67453	2.63571	-7.93048	-2.39399	0.549886	0.058367	0.126358	1.18875	4.08815
266368_at	AT2G41380	embryo-abundant protein-related	4.2772	2.29489	0.0172444	3.22251	5.95773	-0.283261	1.04728	3.521	2.9226	1.71708	2.41206	4.13122
266371_at	AT2G41410	calmodulin, putative	2.12565	2.44775	-1.51254	3.47893	4.26609	0.589286	0.108224	1.12933	0.712133	0.821468	0.757365	0.91072
266376_at	AT2G14620	xyloglucan:xyloglucosyl transferase, putative / xyloglucan endotransglycosylase, putative / endo-xyloglucan transferase, putative	0.156591	0.0984052	-0.00297652	4.02751	9.38894	0	-0.00780873	2.89242	4.9904	-0.142614	2.24266	6.55447
266383_at	AT2G14580	ATPRB1 (Arabidopsis thaliana basic pathogenesis-related protein 1)	0.0183292	0	0	0.173903	4.48042	0	0.0145589	0.00716268	0.439076	0.136586	0.364208	2.05433
266385_at	AT2G14610	PR1 (PATHOGENESIS-RELATED GENE 1)	1.31001	2.55201	0	8.29092	10.4756	-0.519594	3.84464	1.189	3.3502	2.76222	3.68636	4.7067
266395_at	AT2G43100	aconitase C-terminal domain-containing protein	-6.06999	-2.24875	-0.0182343	-4.75919	-5.78994	0.66094	-2.18146	-2.97337	-0.552018	-0.161896	-0.875549	-4.3996
266424_at	AT2G41330	glutaredoxin family protein	0.0350251	-0.389316	-0.0116144	-2.56926	-2.20552	-1.53138	-0.420238	-0.0486411	-0.0898222	-0.151596	-0.231322	-0.758349
266460_at	AT2G47930	AGP26/ATAGP26 (ARABINOGALACTAN PROTEINS 26)	-1.95245	-1.598	-1.23265	-4.68884	-4.70454	-1.1126	-0.109162	-2.01277	-1.5638	-1.37358	-1.38149	-2.70022
266464_at	AT2G47800	ATMRP4 (Arabidopsis thaliana multidrug resistance-associated protein 4)	2.47674	2.37227	0.1208	1.71581	0.548666	-1.99597	-0.400207	0.648124	0.767756	1.30749	0.840594	2.25841
266471_at	AT2G31060	elongation factor family protein	-0.221714	0.140271	-0.221714	3.52008	2.27788	2.72935	-0.460394	-0.701745	0.214274	0.857307	0.731746	-0.077796
266516_at	AT2G47880	glutaredoxin family protein	-0.825623	-0.448755	-0.563984	2.18167	-2.29022	2.50674	2.00026	-0.358064	-0.964763	-0.761248	-0.857215	-1.27827
266550_s_at	AT2G35090;AT2G35070	[AT2G35090, similar to unknown protein [Arabidopsis thaliana] (TAIR:AT2G35070.1); similar to hypothetical protein [Vitis vinifera] (GB:CAN65547.1); contains domain UNCHARACTERIZED (PTHR14360)];[AT2G35070, similar to unknown protein [Arabidopsis thaliana] (TAIR:AT2G35090.1); similar to hypothetical protein [Vitis vinifera] (GB:CAN65547.1); contains domain PTHR14360 (PTHR14360)]	0	0	0	0	1.40639	0	0	1.22278	0.241694	0.0150232	-0.000987904	2.89988
266574_at	AT2G23890	5' nucleotidase family protein	-1.14965	-1.33269	-0.336239	1.7943	1.43393	1.17396	-0.750057	-0.217059	0.121238	0.769399	0.715148	-0.017997
266589_at	AT2G46250	myosin heavy chain-related	-1.07877	-0.408687	1.30356	-4.30802	-4.39666	-2.54506	-2.25685	-1.10629	-0.696959	-0.690338	-0.679516	-1.39647
266596_at	AT2G46150	similar to unknown protein [Arabidopsis thaliana] (TAIR:AT3G54200.1); similar to plant cell wall protein SlTFR88 [Lycopersicon esculentum] (GB:ABF39005.1); contains InterPro domain Harpin-induced 1 (InterPro:IPR010847)	1.35728	0.954758	-0.299104	3.07493	3.89045	-0.0802463	-0.0140523	-0.103033	0.358145	1.91405	1.82264	0.44643
266732_at	AT2G03240	EXS family protein / ERD1/XPR1/SYG1 family protein	0.396036	-0.166429	0.360714	-0.903801	0.78581	0.359272	0.187242	0.0106526	-0.214779	-0.067696	-0.0996846	-0.0715633
266761_at	AT2G47130	short-chain dehydrogenase/reductase (SDR) family protein	2.42704	6.14994	-0.0815815	8.0173	5.64271	0.257824	0.861039	-1.06497	-0.210729	1.67762	1.46852	1.24666
266778_at	AT2G29090	CYP707A2 (cytochrome P450, family 707, subfamily A, polypeptide 2); oxygen binding	-2.79495	-2.86921	-1.09602	-0.619652	2.72013	1.7342	3.78038	-0.610514	-0.838149	-0.678992	-0.0599712	-0.304925
266780_at	AT2G29110	ATGLR2.8 (Arabidopsis thaliana glutamate receptor 2.8)	0	-0.164841	0	1.30772	2.67023	-0.0526307	0.00302723	-0.0672838	0.260304	0.343586	0.484751	0.898476
266782_at	AT2G29120	ATGLR2.7 (Arabidopsis thaliana glutamate receptor 2.7)	0.898773	-0.178778	-0.522144	2.92366	3.33929	0.129771	1.79797	-0.535747	-0.180614	1.25622	1.16136	0.872058
266820_at	AT2G44940	AP2 domain-containing transcription factor TINY, putative	-0.762497	3.14821	1.57103	0.678786	-1.51328	-0.955408	0.712481	-1.00107	-0.686911	0.312228	0.215101	-0.781741
266835_at	AT2G29990	NDA2 (ALTERNATIVE NAD(P)H DEHYDROGENASE 2); NADH dehydrogenase	3.89484	4.72406	0.0871055	5.42524	5.21726	-0.374859	0.697733	0.565296	0.763007	1.15112	1.15936	1.83521
266938_at	AT2G18950	HPT1 (HOMOGENTISATE PHYTYLTRANSFERASE 1); prenyltransferase	0.191507	0.304941	0.14934	0.821105	3.91845	1.35651	-0.00515722	2.04375	2.1637	0.946365	1.71642	2.1625
267012_at	AT2G39220	PLA IIB/PLP6 (Patatin-like protein 6); nutrient reservoir	-0.0831312	0.274639	-0.369119	2.47079	2.47901	0.204682	0.11588	-0.23479	-0.180132	0.813789	1.00458	1.80034
267013_at	AT2G39180	protein kinase family protein	0	-0.0085243	0	-0.114883	-0.119142	0.237217	-0.0298606	-0.308082	-0.3836	-0.305102	-0.261646	-0.0750203
267057_at	AT2G32500	similar to unknown protein [Arabidopsis thaliana] (TAIR:AT2G31670.1); similar to unnamed protein product [Vitis vinifera] (GB:CAO63710.1); contains InterPro domain Dimeric alpha-beta barrel (InterPro:IPR011008); contains InterPro domain Stress responsive alpha-beta barrel (InterPro:IPR013097)	-1.56242	-0.567524	0.533465	-1.65786	-3.3607	-0.525645	-0.626144	-2.74442	-1.64318	-1.31072	-1.71463	-2.89477
267080_at	AT2G41190	amino acid transporter family protein	1.54024	-1.02381	-0.5756	-1.67752	4.13758	-1.50018	0.355861	2.09257	0.962158	-0.354518	-0.546742	2.91371
267162_s_at	AT2G37690;AT2G05140	[AT2G37690, phosphoribosylaminoimidazole carboxylase, putative / AIR carboxylase, putative];[AT2G05140, phosphoribosylaminoimidazole carboxylase family protein / AIR carboxylase family protein]	-1.22019	-0.216406	-0.412431	3.40815	0.870156	3.81648	0.426086	-0.198994	0.252725	0.812891	0.830336	-0.664222
267168_at	AT2G37770	aldo/keto reductase family protein	1.29943	-0.438776	-0.266669	-1.2966	2.51814	-2.29501	-0.527017	4.1891	3.35692	0.77718	1.14131	1.86939
267178_at	AT2G37750	unknown protein	3.86509	0.860086	0	2.27104	5.47739	-0.0149769	-0.0149769	4.00726	3.827	0.18982	2.55444	6.04171
267181_at	AT2G37760	aldo/keto reductase family protein	1.14755	1.02494	0.346932	0.357483	2.34029	-2.73213	-0.7685	3.07936	2.71803	1.06051	1.5023	2.20329
267256_s_at	AT2G23000;AT2G23010	[AT2G23000, SCPL10 (serine carboxypeptidase-like 10); serine carboxypeptidase];[AT2G23010, SCPL9; serine carboxypeptidase]	-1.85736	-1.70353	0.579659	-6.17849	-6.2261	-2.42597	-2.34637	0.285926	0.113295	-0.500266	-1.57841	-1.97959
267263_at	AT2G23110	similar to unknown protein [Arabidopsis thaliana] (TAIR:AT2G23120.1); similar to seed maturation protein PM35 [Glycine max] (GB:AAD51623.1)	0.207242	0.878135	-0.00678424	0.0753329	0.0272442	0	0	0.917551	0.93281	-0.0938284	0.165086	4.27769
267265_at	AT2G22980	SCPL13; serine carboxypeptidase	-4.33418	-2.82607	0.256175	-4.8957	-5.52863	0.333953	0.0516625	-2.09152	-1.21106	-1.41831	-1.49923	-2.56877
267300_at	AT2G30140	UDP-glucoronosyl/UDP-glucosyl transferase family protein	1.02942	0.364487	0.528178	1.69355	3.0712	-2.02454	-0.534381	2.99034	2.61079	1.07265	1.36097	2.05729
267335_s_at	AT2G19440;AT1G64760	[AT2G19440, glycosyl hydrolase family 17 protein];[AT1G64760, glycosyl hydrolase family 17 protein]	1.05198	-0.574691	-0.764839	0.733507	-0.0760337	2.80061	-0.187712	-0.631417	0.101263	-0.186279	0.15637	-0.664657
267344_at	AT2G44230	similar to unknown protein [Arabidopsis thaliana] (TAIR:AT2G44260.1); similar to unknown protein [Arabidopsis thaliana] (TAIR:AT2G44260.2); similar to Protein of unknown function DUF946, plant [Medicago truncatula] (GB:ABN08108.1); contains InterPro domain Protein of unknown function DUF946, plant (InterPro:IPR009291)	0.681055	1.01882	-0.240382	-3.20913	-2.932	-1.79144	-1.0347	-0.427103	-0.681086	-0.619012	-0.822533	-1.90079
267345_at	AT2G44240	similar to unknown protein [Arabidopsis thaliana] (TAIR:AT2G44220.1); similar to unnamed protein product [Vitis vinifera] (GB:CAO67164.1); contains InterPro domain Protein of unknown function DUF239, plant (InterPro:IPR004314)	0	-0.00657445	0	0	4.55867	0	0	-0.160619	0.258708	-0.0800788	3.13233	0.154734
267411_at	AT2G34930	disease resistance family protein	1.07519	1.30289	-0.884329	0.740911	-0.7457	1.33556	2.59136	1.38572	1.34168	1.01535	0.638395	-1.40153
267423_at	AT2G35060	KUP11 (K+ uptake permease 11); potassium ion transmembrane transporter	-1.2381	-1.32871	0.107041	-0.409746	1.46002	-2.45371	0.183047	0.658144	-0.0298213	-0.0377864	-0.109969	0.611956
267432_at	AT2G35020	UTP--glucose-1-phosphate uridylyltransferase family protein	-1.47615	-0.428444	-0.412185	-1.34498	-0.910379	-0.754984	-1.13163	-0.175889	0.192277	0.266208	0.0105439	0.036186
267436_at	AT2G19190	FRK1 (FLG22-INDUCED RECEPTOR-LIKE KINASE 1); kinase	4.95718	3.93854	1.98481	7.63311	6.54993	0	0.803598	0.575348	2.03381	4.50527	4.63328	0.426375
267470_at	AT2G30490	ATC4H/C4H/CYP73A5 (CINNAMATE 4-HYDROXYLASE, CINNAMATE-4-HYDROXYLASE); trans-cinnamate 4-monooxygenase	2.95222	1.22825	0.106733	-2.4867	-1.4088	-1.78055	-0.300982	1.40904	2.01204	2.30017	2.70794	0.526252
267483_at	AT2G02810	ATUTR1/UTR1 (UDP-GALACTOSE TRANSPORTER 1); UDP-galactose transmembrane transporter/ UDP-glucose transmembrane transporter/ pyrimidine nucleotide sugar transmembrane transporter	1.38898	1.5116	0.708238	3.86746	3.21223	-0.397723	-0.194307	0.794844	0.946415	1.38072	1.4473	0.548211
267496_at	AT2G30550	lipase class 3 family protein	5.81577	5.76181	1.11043	5.25104	3.72996	-0.782735	-0.220405	2.1811	2.36159	1.40087	1.80924	2.30208
267500_s_at	AT2G45510;AT2G44890	[AT2G45510, CYP704A2 (cytochrome P450, family 704, subfamily A, polypeptide 2); oxygen binding];[AT2G44890, CYP704A1 (cytochrome P450, family 704, subfamily A, polypeptide 1); oxygen binding]	0.0183491	-0.0402272	0.6984	2.03121	3.8017	0.395083	0.744578	-0.78517	0.161804	0.912473	0.507912	0.895736
267546_at	AT2G32680	disease resistance family protein	1.17143	1.06138	0.00453268	5.78459	6.60796	0.0121856	1.73766	-1.14746	-0.319086	1.1481	0.0111875	0.003165
267549_at	AT2G32640	similar to unnamed protein product [Vitis vinifera] (GB:CAO24043.1); contains domain G3DSA:3.50.50.60 (G3DSA:3.50.50.60); contains domain SSF51905 (SSF51905)	-2.363	-0.853717	0.21104	-1.56656	-3.37639	0.301948	0.570938	-1.05153	-0.80602	-0.831592	-1.05595	-1.50108
267559_at	AT2G45570	CYP76C2 (cytochrome P450, family 76, subfamily C, polypeptide 2); oxygen binding	5.69887	2.55992	-0.267893	0.755103	3.90207	0	0	3.78505	3.66688	-0.150989	0.588508	5.07482
267565_at	AT2G30750	CYP71A12 (CYTOCHROME P450, FAMILY 71, SUBFAMILY A, POLYPEPTIDE 12); oxygen binding	5.78843	3.99198	0.159242	7.34109	1.97657	-4.86e-06	0	1.51214	4.06229	2.38489	3.8406	1.43383
267567_at	AT2G30770	CYP71A13 (CYTOCHROME P450, FAMILY 71, SUBFAMILY A, POLYPEPTIDE 13); indoleacetaldoxime dehydratase/ oxygen binding	9.36942	8.83544	0.174925	7.75133	5.97062	-0.0269875	0.42217	4.70327	4.58297	1.06159	2.76508	4.04562
267572_at	AT2G30660	3-hydroxyisobutyryl-coenzyme A hydrolase, putative / CoA-thioester hydrolase, putative	0	-0.00092121	0.0106379	0.0490833	-0.0131565	-0.0511558	0.298415	-0.205514	0.392147	-0.148258	0.361431	0.327329
267580_at	AT2G41990	similar to unknown protein [Arabidopsis thaliana] (TAIR:AT4G35170.1); similar to hypothetical protein [Vitis vinifera] (GB:CAN73167.1)	0	0	-0.0182209	-0.0143911	-0.0530376	0.804831	0.293332	-0.405645	-0.429067	-0.354694	-0.172044	-0.267942
267592_at	AT2G39710	aspartyl protease family protein	-1.67537	-1.83921	-1.63553	2.95753	2.41498	2.94212	2.85782	-0.716171	-0.101008	0.618109	0.598428	-0.235777
267605_at	AT2G32920	ATPDIL2-3 (PDI-LIKE 2-3); protein disulfide isomerase	-0.200328	-0.307104	-0.304458	0.543288	0.982869	0.0677142	-0.245179	0.153605	0.572177	1.02997	1.06339	-0.677227
267612_at	AT2G26690	nitrate transporter (NTP2)	-2.19512	-2.17143	-0.751431	-8.66531	-2.27977	-5.5128	-0.4495	1.90647	0.689124	-0.676189	-0.766441	1.76451
267645_at	AT2G32860	glycosyl hydrolase family 1 protein	0.729626	0.421438	0.534126	-1.34143	-3.91089	-0.292929	-0.0943821	-0.512837	-0.510485	-0.367713	-0.67435	-0.157433
